# Supplementary material for: A comparative genomics approach reveals a local genetic signature of Leishmania tropica in Morocco
Source: Microb Genom. 2024 Apr 5;10(4):001230. doi: 10.1099/mgen.0.001230 (PMC11092093; doi:10.1099/mgen.0.001230)
Supplement: Uncited Table S1. [file mgen-10-01230-s002.xlsx]

## Sheet: Table S1
Table S1: Mapping statistics calculated from per-site read depths after mapping genomic reads against the "Leishmania_tropica_CDC216-162" reference genome
Sample name	Mapped reads (%)	Paired reads (%)	Median depth with ploidy>2	Proportion of Bases Covered by <10X
FJ2002	96	94	128	0.02
FJ2004	94.17	91.77	138	0.02
FJ2005	94.7	92.06	124	0.02
FJ2007	88.5	86.45	139	0.02
FJ2008	97.17	94.69	127	0.02
FJ2010	95.25	92.82	149	0.02
FJ2011	94.90	92.41	114	0.02
FJ2012	96.52	94.16	154	0.02
Ltr_16	85.24	82.85	60	0.02
M1314	95.29	92.78	111	0.02
M2007	92.52	90.05	108	0.02
M2013	96.80	94.23	132	0.02
M2571	97.12	94.63	134	0.02
M3015	95.85	93.29	105	0.02

## Sheet: Table S2
Table S2: Bin copy number variation
t
chromosome	position	FJ2002_normalizedMeanCoverage ratio	FJ2004_normalizedMeanCoverage ratio	FJ2005_normalizedMeanCoverage ratio	FJ2007_normalizedMeanCoverage ratio	FJ2008_normalizedMeanCoverage ratio	FJ2010_normalizedMeanCoverage ratio	FJ2011_normalizedMeanCoverage ratio	FJ2012_normalizedMeanCoverage ratio	Ltr16_normalizedMeanCoverage ratio	M1314_normalizedMeanCoverage ratio	M2007_normalizedMeanCoverage ratio	M2571_normalizedMeanCoverage ratio	status
1	1	1.904	1.855	1.523	1.946	2.102	2.087	1.402	1.94	3.314	1.675	1.863	3.667	amplified
1	301	0.98	1.023	1.034	1.035	1.002	1.193	1.055	1.164	1.066	1.121	1.127	1.136	background
1	601	1.121	1.112	1.064	1.148	1.124	1.107	1.11	1.124	0.992	1.077	1.179	1.049	background
1	901	1.115	1.055	1.075	1.089	1.129	1.043	1.053	1.054	1.05	1.019	0.969	0.942	background
1	1201	1.085	0.978	1.192	1.113	1.072	1.147	1.039	1.12	1.061	1.043	1.086	1.02	background
1	1501	1.088	0.942	1.182	0.974	1.123	1.136	0.973	1.103	1.16	1.159	0.998	1.043	background
1	1801	1.123	1.036	1.09	1.041	1.126	1.2	1.137	1.017	0.927	1.233	0.959	1.043	background
1	2101	0.736	0.791	0.7	0.685	0.705	0.699	0.706	0.671	0.726	0.729	0.674	1	background
1	2401	0.89	0.985	1.034	1.04	0.979	1.09	1.027	0.955	0.886	0.957	1.042	1	background
1	2701	1.054	1.127	1.207	1.039	0.975	1.089	1.032	1.121	0.831	1.152	1.162	1.09	background
1	3001	0.928	0.823	1.043	0.934	0.92	0.931	0.864	0.873	0.899	1.112	0.925	0.974	background
1	3301	0.904	0.947	0.916	0.954	0.928	1.006	0.916	0.946	1.035	1.016	0.839	1.008	background
1	3601	0.82	0.777	0.816	0.929	0.936	0.984	0.946	0.857	1.005	0.84	0.86	1	background
1	3901	0.869	0.921	0.897	0.9	0.979	1.056	0.988	0.944	0.929	0.798	0.909	1	background
1	4201	0.802	0.964	0.955	0.964	0.912	0.981	0.967	0.926	1.002	0.948	0.866	0.919	background
1	4501	0.959	0.999	1.034	1.134	0.968	1.02	0.986	0.959	0.836	1.04	1.042	1	background
1	4801	0.849	1.025	1.01	1.075	0.952	1.085	0.931	0.903	0.797	0.965	1.012	0.931	background
1	5101	0.864	1.018	0.861	1.08	0.94	0.936	0.912	0.962	1.044	1.009	0.993	0.928	background
1	5401	0.883	0.936	0.989	0.978	0.874	0.881	0.933	0.91	1.017	1.092	0.984	1	background
1	5701	0.987	0.991	0.915	0.908	0.959	0.92	0.953	0.925	1.155	0.924	0.971	1.016	background
1	6001	0.871	0.899	0.886	0.932	0.888	0.991	0.974	0.978	0.937	0.973	0.792	1.049	background
1	6301	0.819	0.832	0.898	0.902	0.967	0.985	0.846	0.874	1.027	1.001	0.778	0.948	background
1	6601	0.852	0.814	0.945	0.927	0.939	0.91	0.769	1.005	0.858	0.855	0.83	0.882	background
1	6901	0.846	0.738	0.835	0.934	0.897	0.805	0.878	0.919	1.01	0.788	0.862	0.876	background
1	7201	0.936	0.961	0.827	0.816	0.849	0.852	0.936	0.807	0.836	0.954	0.862	0.966	background
1	7501	0.97	1.016	0.987	0.95	0.895	1.01	0.897	0.968	0.833	0.953	0.888	1	background
1	7801	0.981	1.029	0.995	0.917	0.98	1.015	0.978	1.005	0.873	1.049	0.892	0.878	background
1	8101	1.007	0.928	0.922	0.804	0.927	0.899	1.05	0.846	0.88	1.006	1.022	0.912	background
1	8401	0.854	0.836	0.854	0.82	0.904	0.883	0.882	0.828	0.835	0.846	0.851	1	background
1	8701	0.782	0.702	0.685	0.812	0.832	0.755	0.693	0.852	0.714	0.668	0.745	1	background
1	9001	1.025	0.908	0.915	0.935	0.965	0.902	1	1.11	0.945	0.903	0.929	1.028	background
1	9301	1.015	0.923	0.939	1.039	0.966	0.955	1.018	1.033	1.086	1.029	0.962	1.078	background
1	9601	0.997	0.835	0.785	0.984	0.917	1.013	0.895	0.827	0.963	0.923	0.96	1	background
1	9901	1.203	1.136	1.043	1.059	1.018	1.113	1.052	1.016	1.033	0.987	1.007	1.033	background
1	10201	0.939	0.939	1.015	1.008	0.825	1.024	1.009	0.972	0.877	0.934	0.845	0.946	background
1	10501	1.119	1.103	1.039	1.159	1.048	1.11	1.097	0.902	1.098	0.994	0.953	1	background
1	10801	0.764	0.823	0.906	0.867	0.908	0.966	0.905	0.712	1.05	0.807	0.863	1	background
1	11101	0.89	0.985	1.103	1.065	0.993	1.047	1.024	0.971	1.118	0.834	0.994	0.947	background
1	11401	0.969	1.078	0.896	1.009	0.841	0.952	0.783	0.983	0.92	0.811	0.85	1	background
1	11701	0.667	0.796	0.801	0.95	0.821	0.817	0.647	0.834	0.83	0.727	0.699	1	background
1	12001	0.981	0.855	0.86	1.009	0.869	0.843	0.799	0.827	1.034	0.894	0.847	0.805	background
1	12301	1.128	1.119	1.14	1.039	0.965	0.984	1.045	1.023	1.016	1.001	1.059	0.931	background
1	12601	0.988	0.908	0.92	1.008	0.901	0.992	0.971	1.097	0.95	0.935	1.066	1	background
1	12901	0.732	0.731	0.87	0.891	0.914	0.817	0.85	0.813	0.937	0.84	0.925	1	background
1	13201	0.784	0.736	0.767	0.852	0.859	0.864	0.828	0.832	0.811	0.822	0.923	0.809	background
1	13501	0.785	0.772	0.856	0.93	0.914	0.889	0.981	0.797	0.963	0.86	0.975	1	background
1	13801	0.885	0.939	1.044	0.981	1.024	1.006	1.048	0.981	1.073	1.146	0.951	1.087	background
1	14101	0.717	0.783	0.864	0.793	0.911	0.851	0.954	0.917	0.838	0.966	0.885	0.835	background
1	14401	1.056	1.099	0.95	1.083	1.022	1.009	0.987	1.129	0.632	1.08	1.068	1	background
1	14701	1.075	1.064	0.991	1.118	1.018	1.035	1.068	0.972	0.785	1.079	0.993	1	background
1	15001	0.98	0.988	0.933	1.032	0.973	0.954	0.998	1.056	0.96	0.967	0.968	1	background
1	15301	0.959	1	0.872	0.945	0.995	0.982	0.943	0.875	1.216	1	0.935	0.955	background
1	15601	0.885	0.884	0.878	0.885	0.991	0.944	0.932	0.884	1.201	1.092	0.908	0.885	background
1	15901	0.918	0.789	0.891	0.875	1.019	1.046	0.898	0.91	1.193	1.05	0.945	1.073	background
1	16201	0.885	0.836	1.052	0.974	1.005	1.005	0.934	1	1.061	0.979	0.943	1.015	background
1	16501	0.918	0.961	0.968	1.093	1.104	1.165	0.943	1.059	1.013	1.173	1.009	1	background
1	16801	0.787	0.876	0.903	0.934	0.966	1.005	0.944	0.917	0.914	1.12	0.806	1	background
1	17101	0.714	0.738	0.835	0.898	0.902	0.834	0.936	0.871	0.813	0.945	0.752	1	background
1	17401	0.686	0.684	0.618	0.705	0.654	0.668	0.602	0.61	0.602	0.732	0.618	1	background
1	17701	0.902	0.902	0.927	0.934	0.893	0.959	0.874	0.801	0.89	0.842	0.798	0.838	background
1	18001	0.889	0.983	0.858	1.021	0.902	1.004	0.864	0.98	0.929	0.812	0.871	0.899	background
1	18301	0.906	0.701	0.738	0.876	0.877	1.058	0.786	0.887	0.937	0.835	0.763	0.841	background
1	18601	0.897	0.814	0.781	1	0.851	0.935	0.862	0.862	0.836	0.72	0.956	0.853	background
1	18901	0.745	0.675	0.764	0.858	0.759	0.842	0.811	0.806	0.879	0.687	0.73	1	background
1	19201	0.809	0.909	0.93	0.851	0.781	0.948	0.895	0.873	0.706	0.868	0.755	1	background
1	19501	0.881	0.904	0.942	0.994	0.986	0.968	0.975	0.933	0.908	0.938	0.844	1	background
1	19801	0.929	0.914	0.917	0.964	1.046	0.849	0.878	0.943	1.002	0.892	0.824	1	background
1	20101	0.797	0.777	0.793	0.736	0.831	0.776	0.67	0.787	0.993	0.933	0.622	1	background
1	20401	0.837	0.931	0.93	0.906	0.951	0.881	0.836	1.016	1.109	1.023	0.84	0.933	background
1	20701	0.792	0.774	0.8	0.846	0.827	0.96	0.723	0.806	1.028	0.911	0.836	0.916	background
1	21001	0.894	0.953	0.843	0.96	0.989	0.907	0.869	0.867	1.023	0.973	0.771	1.009	background
1	21301	0.957	0.94	0.916	1.006	0.926	0.885	0.968	0.932	0.98	0.828	0.802	0.947	background
1	21601	0.961	0.894	0.941	0.799	0.958	0.913	0.915	0.863	0.827	0.836	0.864	0.976	background
1	21901	0.936	0.866	0.981	0.839	0.957	0.889	0.969	0.916	0.727	0.955	0.902	1.086	background
1	22201	1.036	0.978	1.045	0.882	0.964	0.927	1.017	1.013	0.672	1.034	1.095	1.089	background
1	22501	1.017	1.133	1.013	1.122	0.988	1.061	1.101	1.04	0.79	0.99	1.2	1.201	background
1	22801	0.874	0.968	0.984	1.014	0.832	0.888	0.952	0.789	1.102	0.808	0.974	1.004	background
1	23101	0.918	1.13	1	1.003	1.004	1.018	0.934	0.92	1.144	0.948	1.073	0.969	background
1	23401	0.803	0.931	0.862	0.925	1.053	0.897	0.787	0.937	1.108	0.99	0.924	1	background
1	23701	0.909	0.859	0.878	0.989	0.974	0.889	0.851	0.943	1.071	0.999	0.985	1	background
1	24001	1.015	1.097	1.23	1.157	1.041	1.08	1.147	1.034	1.144	1.198	1.168	1	background
1	24301	0.996	1.498	1.359	1.336	1.247	1.318	1.309	1.306	1.032	1.418	1.36	1.302	background
1	24601	1.011	1.06	1.03	0.993	0.897	1.023	0.908	0.984	1.092	0.963	0.899	1	background
1	24901	1.148	1.113	1.054	1.059	0.868	1.007	1.056	1.084	0.962	1.156	0.972	1.102	background
1	25201	1.035	0.925	0.863	0.988	0.936	0.945	0.837	1.018	0.909	1.086	0.877	1.115	background
1	25501	1.039	1.043	1.063	1.073	1.041	1.076	0.942	1.205	0.849	1.209	0.895	1.095	background
1	25801	0.512	0.5	0.558	0.605	0.523	0.592	0.466	0.642	0.485	0.609	0.544	1	background
1	26101	0.934	0.831	0.955	0.862	0.826	1.086	0.879	0.809	0.987	0.875	0.9	1	background
1	26401	0.844	0.895	0.975	0.956	1.029	1.127	1.021	0.944	1.088	0.999	0.86	0.947	background
1	26701	0.793	0.833	0.815	0.855	1.044	0.896	0.866	0.794	1.33	0.875	0.796	0.887	background
1	27001	0.948	0.949	0.959	0.881	1.078	0.894	0.926	0.791	1.125	0.968	0.866	0.983	background
1	27301	0.964	0.911	0.885	0.979	1.017	0.889	0.882	0.847	0.922	0.89	0.952	1	background
1	27601	0.774	0.817	0.825	0.882	0.729	0.853	0.793	0.737	0.918	0.747	0.862	1	background
1	27901	0.694	0.663	0.664	0.646	0.672	0.628	0.674	0.701	0.599	0.613	0.654	1	background
1	28201	0.928	1.119	1.077	0.985	1.008	0.942	1.018	1.093	1.17	0.913	0.988	1.102	background
1	28501	1.101	0.975	1.091	1.105	1.062	1.012	1.122	1.218	1.084	1.155	1.016	1.228	background
1	28801	0.956	0.964	0.935	1.058	0.991	0.936	1.028	1.124	1.242	1.119	0.968	0.974	background
1	29101	1.19	1.013	0.988	1.015	1.037	0.956	1.129	1.198	1.192	0.986	1.021	1.004	background
1	29401	0.956	0.933	0.969	1.003	0.816	0.878	0.944	1.092	0.799	0.876	0.773	1.028	background
1	29701	0.979	0.984	0.981	0.917	0.847	0.868	0.918	1.035	0.805	0.891	0.859	1	background
1	30001	0.742	0.782	0.919	0.816	0.744	0.873	0.705	0.742	0.922	0.818	0.771	1	background
1	30301	0.699	0.672	0.802	0.825	0.786	0.828	0.719	0.802	0.838	0.775	0.669	1	background
1	30601	0.798	0.689	0.79	0.906	0.895	0.92	0.874	0.953	0.918	0.877	0.715	0.949	background
1	30901	0.808	0.769	0.805	0.872	0.891	0.903	0.769	0.894	0.999	0.818	0.842	0.822	background
1	31201	1.025	1.007	1.009	0.934	0.957	1.003	1.007	0.986	1.075	0.976	1.049	1.066	background
1	31501	0.857	0.931	0.985	0.927	1.063	1.04	0.944	0.877	0.917	0.988	1.016	1.044	background
1	31801	0.787	1.009	1.041	0.923	0.917	0.981	1.002	1.038	0.906	1.142	0.961	1	background
1	32101	0.645	0.77	0.81	0.726	0.606	0.767	0.804	0.676	0.705	0.972	0.674	0.824	background
1	32401	0.593	0.558	0.629	0.554	0.456	0.587	0.708	0.511	0.59	0.691	0.664	1	background
1	32701	0.951	0.794	0.859	0.868	0.806	0.883	0.938	0.761	1.094	0.921	0.864	1	background
1	33001	0.991	0.975	0.944	0.907	1.006	0.94	1.038	0.893	0.995	1.064	0.913	0.945	background
1	33301	1.058	0.989	1.054	1.007	1.235	0.988	0.992	0.948	0.997	1.033	0.938	1.023	background
1	33601	0.92	0.941	1.012	1.077	1.134	1.096	1.024	1.077	0.85	0.946	0.929	1.011	background
1	33901	0.688	0.784	1.023	0.88	0.967	0.933	0.943	0.826	1.055	0.923	0.959	1.025	background
1	34201	0.781	0.797	0.893	0.855	0.821	0.844	0.868	0.807	0.763	0.817	0.776	0.927	background
1	34501	0.935	0.807	0.877	0.825	0.885	0.923	0.885	0.909	0.881	0.82	0.842	1	background
1	34801	1.182	1.276	1.15	1.142	1.318	1.202	1.095	1.323	1.18	1.225	1.093	1.098	background
1	35101	0.938	0.999	0.901	0.92	0.972	0.907	0.872	1.093	0.875	0.946	0.856	1	background
1	35401	0.029	0.014	0.073	0.1	0.074	0.058	0.068	0.052	0.358	0.064	0.076	0	depleted
1	35701	0.071	0.087	0.063	0.103	0.087	0.121	0.096	0.085	0.261	0.106	0.146	0.08	depleted
1	36001	0.345	0.425	0.383	0.372	0.412	0.38	0.395	0.415	0.387	0.42	0.405	0.325	depleted
1	36301	0.2	0.251	0.362	0.296	0.33	0.222	0.28	0.228	0.313	0.276	0.299	0.27	depleted
1	36601	0.375	0.394	0.423	0.354	0.389	0.331	0.379	0.387	0.3	0.294	0.365	0.379	depleted
1	36901	0.407	0.425	0.488	0.481	0.479	0.353	0.467	0.505	0.383	0.418	0.468	0	depleted
1	37201	0.793	0.722	0.817	0.865	0.742	0.816	0.748	0.855	0.749	0.852	0.774	1	background
1	37501	0.854	0.863	0.847	0.968	0.883	0.826	0.791	0.824	0.915	0.9	0.933	1	background
1	37801	1.076	1.007	0.983	0.985	1.063	0.962	1.033	0.99	0.806	0.977	0.869	0.975	background
1	38101	0.696	0.752	0.745	0.826	0.742	0.687	0.776	0.791	0.522	0.759	0.678	1	background
1	38401	0.997	0.974	0.954	1.082	1.076	1.016	1.052	1.149	0.802	1.021	0.936	1	background
1	38701	1.104	1.113	1.034	0.83	1.013	1.07	1.074	1.12	0.851	0.985	0.946	0.972	background
1	39001	0.972	0.978	0.895	0.864	0.95	0.934	0.999	0.977	1.065	0.922	0.988	1	background
1	39301	0.803	0.838	0.835	0.782	0.954	0.848	0.862	0.804	0.665	0.866	0.862	1	background
1	39601	1.014	1.02	0.976	0.992	1.065	1.069	0.883	0.963	0.76	1.028	0.971	1.016	background
1	39901	0.771	0.723	0.718	0.763	0.628	0.692	0.677	0.738	0.506	0.663	0.69	1	background
1	40201	0.939	0.913	0.997	1.087	0.846	1.031	0.98	0.982	0.683	0.912	0.953	1	background
1	40501	1.01	0.926	1.016	1.105	0.939	1.075	0.972	0.902	0.907	0.962	0.989	1	background
1	40801	0.929	0.801	0.91	1.036	0.901	0.883	0.835	0.806	0.839	0.912	0.881	1	background
1	41101	1.191	1.258	1.115	1.191	1.153	1.241	1.098	1.136	1.02	1.203	1.09	1.216	background
1	41401	1.349	1.185	1.247	1.271	1.161	1.295	1.094	1.191	1.162	1.353	1.247	1.301	background
1	41701	1.162	1.183	1.126	1.269	1.254	1.2	1.06	1.134	1.03	1.212	1.16	1.287	background
1	42001	0.903	0.837	0.946	1.001	0.941	1.017	0.869	1.004	1.051	1.068	0.982	1.011	background
1	42301	0.799	0.892	0.911	0.903	0.9	0.815	0.87	0.954	0.892	0.944	0.942	0.888	background
1	42601	0.911	0.876	0.906	0.921	1.027	0.846	0.9	0.946	0.82	0.774	0.883	0.895	background
1	42901	1.014	0.974	0.917	1.029	0.963	0.868	0.875	1.017	0.842	0.789	0.799	0.939	background
1	43201	0.945	0.968	0.831	0.935	0.845	0.938	0.865	0.905	0.953	0.772	0.795	0.822	background
1	43501	1.013	0.993	0.975	1.014	1.077	0.975	1.091	1.104	0.897	0.944	0.942	1	background
1	43801	0.8	0.88	0.913	0.959	1.028	0.88	0.998	1.019	1.043	0.869	0.854	0.849	background
1	44101	0.687	0.894	0.854	0.968	0.895	1.002	0.884	0.821	0.832	0.853	0.863	1	background
1	44401	0.645	0.681	0.673	0.773	0.736	0.734	0.652	0.591	0.611	0.691	0.666	1	background
1	44701	1.084	0.918	1.017	1.034	1.148	0.96	0.891	0.984	0.778	1.097	0.922	1	background
1	45001	1.026	0.979	1.061	1.135	1.281	0.957	1.049	1.152	1.09	1.153	1.067	1.079	background
1	45301	0.842	0.939	0.88	1.051	0.965	0.863	0.935	0.975	1.1	0.982	0.942	1.019	background
1	45601	0.883	0.874	0.943	0.912	0.928	0.932	0.904	0.892	0.925	0.916	0.889	0.981	background
1	45901	0.946	0.855	0.775	0.89	0.89	0.921	0.88	0.917	1.062	0.944	0.895	1	background
1	46201	0.952	0.787	0.777	0.925	0.91	0.816	0.889	0.8	0.977	0.881	0.928	0.935	background
1	46501	1.17	1.054	0.945	1.019	1.07	1.046	1.046	1.044	1.152	1.071	1.16	1.055	background
1	46801	1.067	1.162	1.017	1.146	1.106	1.212	1.191	1.102	0.88	1.165	1.114	1.034	background
1	47101	1.116	1.082	1.031	1.039	1.127	1.166	1.122	0.983	0.93	1.129	1.101	1.092	background
1	47401	0.9	0.92	0.925	0.991	0.962	1.063	0.935	0.881	0.771	0.955	0.972	1.106	background
1	47701	0.817	0.883	0.857	0.915	0.861	0.921	0.804	0.93	0.796	0.925	0.934	1	background
1	48001	0.596	0.565	0.772	0.715	0.791	0.607	0.623	0.647	0.849	0.756	0.57	0.598	background
1	48301	0.68	0.713	0.911	0.705	0.848	0.791	0.775	0.881	0.869	0.855	0.738	1	background
1	48601	1.05	1.052	0.956	0.924	0.945	0.912	0.915	1.016	0.898	1.007	0.895	1.033	background
1	48901	0.825	0.818	0.851	0.812	0.855	0.793	0.735	0.692	0.623	0.82	0.769	0.767	background
1	49201	0.822	0.832	0.847	0.685	0.911	0.835	0.764	0.751	0.839	0.88	0.762	1	background
1	49501	0.708	0.659	0.702	0.731	0.805	0.694	0.679	0.656	0.864	0.652	0.768	1	background
1	49801	0.901	0.867	0.772	0.944	0.909	0.862	0.849	0.818	1.03	0.868	0.808	0.777	background
1	50101	1.061	1.008	0.905	1.054	1.049	0.918	1.09	1.039	1.011	1.08	0.919	1.014	background
1	50401	0.944	1.002	0.859	0.95	0.942	0.909	1.073	0.866	1.036	1.089	0.974	1.062	background
1	50701	0.746	0.734	0.941	0.85	0.733	0.773	0.829	0.818	0.837	0.817	0.853	0.824	background
1	51001	0.893	0.882	0.967	0.886	1.011	0.842	0.908	0.907	0.834	0.796	0.904	1	background
1	51301	0.821	0.877	0.861	0.852	1.077	0.803	0.863	0.848	1.019	0.911	0.778	1	background
1	51601	1.131	1.108	1.029	1.212	1.182	0.983	1.079	1.072	1.009	1.122	1.031	1.109	background
1	51901	0.916	0.912	1.064	0.997	0.894	0.939	1.01	0.881	0.918	1.032	1.014	1.033	background
1	52201	0.899	0.867	0.999	0.962	0.861	0.971	0.989	0.914	0.797	0.821	0.923	0.978	background
1	52501	0.999	0.995	0.989	0.999	1.014	1.018	1.033	0.953	0.888	0.884	0.937	1.143	background
1	52801	1.087	0.894	1.071	0.962	1.036	0.94	0.908	0.973	0.951	1.055	1.019	1.098	background
1	53101	0.944	0.967	1.057	0.996	1.054	0.987	1.026	0.987	0.927	1.027	0.887	1.035	background
1	53401	0.977	1.003	1.008	0.924	1.1	1.021	0.959	0.951	0.913	1.027	1.055	1.066	background
1	53701	0.987	0.825	0.947	0.887	0.999	0.848	0.943	0.862	0.935	0.878	1.097	1	background
1	54001	0.847	0.823	0.828	0.951	0.819	0.914	0.89	0.797	0.91	0.766	0.936	0.924	background
1	54301	1.012	1.082	1.039	1.118	0.827	1.066	1.072	1.183	0.946	1.021	0.998	0.925	background
1	54601	0.951	0.974	0.937	0.914	0.765	0.962	0.896	1.125	0.773	0.986	0.842	1	background
1	54901	1.038	1.085	1.055	0.924	1.018	1.004	0.987	1.152	1.133	1.093	1.078	1.04	background
1	55201	0.861	0.869	0.966	0.91	0.893	0.964	0.786	0.828	0.774	0.886	0.972	1	background
1	55501	0.429	0.338	0.431	0.551	0.466	0.437	0.345	0.402	0.632	0.387	0.415	0	depleted
1	55801	0.703	0.711	0.74	0.676	0.809	0.678	0.572	0.723	0.618	0.656	0.645	1	background
1	56101	0.418	0.557	0.549	0.554	0.532	0.497	0.516	0.581	0.634	0.501	0.473	1	background
1	56401	0.237	0.157	0.379	0.327	0.352	0.287	0.215	0.223	0.34	0.278	0.254	0.348	depleted
1	56701	0.327	0.386	0.546	0.432	0.464	0.397	0.304	0.37	0.508	0.411	0.333	0	depleted
1	57001	0.711	0.745	0.694	0.75	0.665	0.644	0.714	0.733	0.662	0.66	0.664	1	background
1	57301	0.774	0.729	0.912	0.847	0.772	0.798	0.75	0.843	0.661	0.885	1.027	0.761	background
1	57601	0.855	0.794	0.906	0.898	0.808	0.92	0.801	0.708	0.813	0.931	0.813	0.784	background
1	57901	0.979	0.93	0.971	1.063	0.998	0.871	0.93	1.022	1.055	0.905	0.954	1	background
1	58201	0.978	0.955	0.915	0.985	0.994	0.919	0.934	0.98	0.883	1.008	1.023	1	background
1	58501	0.959	0.882	0.993	0.987	0.903	0.93	0.884	0.927	0.853	0.912	0.968	1	background
1	58801	0.985	0.994	0.876	0.896	0.895	0.889	0.868	0.887	0.908	0.894	0.771	1.007	background
1	59101	0.562	0.502	0.398	0.558	0.577	0.536	0.4	0.493	1.317	0.441	0.466	1	background
1	59401	2.825	2.915	1.66	2.714	2.345	2.427	1.858	2.573	1.974	2.815	2.517	2.577	amplified
1	59701	1.482	1.398	1.094	1.324	1.35	1.291	1.217	1.333	1.144	1.398	1.35	1.385	background
1	60001	1.042	1.042	1.039	1.046	1.039	1.043	1.039	1.037	1.061	1.04	1.044	1.048	background
1	60301	1.042	1.042	1.039	1.046	1.039	1.043	1.039	1.037	1.061	1.04	1.044	1.048	background
1	60601	0.826	0.817	0.783	0.753	0.767	0.735	0.778	0.731	0.717	0.771	0.721	1	background
1	60901	1.014	0.996	1.021	1.119	0.945	0.969	1.035	1.092	0.826	1.062	0.988	1	background
1	61201	0.89	1.017	0.912	1.09	0.974	1.027	0.947	1.123	0.992	1.049	0.92	1.001	background
1	61501	1.007	1.07	0.923	1.033	0.99	1.042	0.958	1.003	1.053	0.894	0.846	1.086	background
1	61801	1.057	1.054	1.009	1.055	1.106	1.053	1.01	0.911	1.065	1.01	1.021	1.171	background
1	62101	0.796	0.988	0.957	1.049	1.121	0.944	0.976	0.923	1.01	0.88	1.057	0.968	background
1	62401	0.969	0.832	0.932	0.897	1.018	0.841	0.919	0.776	0.93	0.989	0.978	0.91	background
1	62701	0.718	0.704	0.639	0.825	0.855	0.81	0.745	0.833	0.785	0.812	0.749	0.843	background
1	63001	0.667	0.814	0.659	0.867	0.802	0.76	0.755	0.822	0.848	0.852	0.851	0.822	background
1	63301	0.764	0.756	0.666	0.79	0.864	0.84	0.762	0.725	0.87	0.725	0.957	1	background
1	63601	1.159	1.126	1.099	1.19	1.214	1.195	1.165	1.145	0.956	1.07	1.044	1.213	background
1	63901	1.329	1.336	1.084	1.235	1.414	1.223	1.372	1.286	1.075	1.274	1.17	1.147	background
1	64201	1.144	1.038	1.105	1.081	1.181	1.09	1.146	1.188	1.094	1.158	1.112	1.019	background
1	64501	0.961	1.11	1.096	1.147	1.177	0.961	1.101	1.095	1.135	1.149	1	1.036	background
1	64801	1.203	1.199	1.147	1.244	1.243	1.034	1.282	1.207	1.115	1.199	1.107	1.152	background
1	65101	1.09	1.2	1.216	1.103	1.185	1.034	1.192	1.132	1.108	1.198	1.004	1.058	background
1	65401	1.029	0.962	0.987	0.828	1.009	0.958	1.042	0.948	1.074	1.015	0.763	0.987	background
1	65701	0.981	0.948	1.015	0.884	1.152	1.008	0.979	1.057	1.032	0.994	0.948	1.107	background
1	66001	0.772	0.898	0.832	0.846	0.876	0.83	0.79	0.812	0.787	0.771	0.83	1	background
1	66301	0.8	0.948	0.875	0.85	0.837	0.891	0.844	0.837	0.983	0.864	0.746	1	background
1	66601	0.868	0.989	0.802	0.835	0.893	0.859	0.805	0.727	0.938	0.899	0.7	0.799	background
1	66901	0.905	0.862	0.955	0.861	1.033	1.004	1.077	0.966	1.041	1.068	0.888	1.003	background
1	67201	0.757	0.884	0.83	0.837	0.928	0.836	0.863	0.909	0.78	0.945	0.857	1.077	background
1	67501	1.092	1.127	1	0.989	1.084	0.972	1.121	0.989	0.864	1.106	0.898	1.2	background
1	67801	0.973	1.014	0.976	0.966	0.889	0.961	0.966	0.965	1.029	0.88	0.989	1	background
1	68101	0.817	0.781	0.808	0.805	0.759	0.814	0.67	0.78	0.902	0.677	0.612	1	background
1	68401	1.02	1.012	0.919	0.843	1.092	0.947	0.882	0.895	0.829	0.877	0.835	1.042	background
1	68701	0.935	1.053	1.038	0.993	1.063	1.131	0.973	0.962	0.82	1.031	1.139	1.097	background
1	69001	1.107	1.076	1.11	1.157	1.11	1.211	1.109	0.959	0.994	1.199	1.222	1.073	background
1	69301	1.18	1.135	1.048	1.198	1.246	1.053	1.118	1.129	1.126	1.091	1.11	1.082	background
1	69601	0.885	0.887	0.876	0.903	0.825	0.804	0.915	0.876	0.92	0.839	0.947	1	background
1	69901	0.741	0.899	0.883	0.959	0.842	0.832	0.869	0.882	0.95	0.846	0.922	1	background
1	70201	0.697	0.855	0.894	0.971	0.934	0.871	0.891	1.01	1.093	0.95	0.894	0.845	background
1	70501	0.788	0.871	0.858	0.925	0.949	0.948	1.035	1.027	0.8	1.072	0.872	1	background
1	70801	0.794	0.87	0.852	0.776	0.831	1.047	0.957	0.896	0.951	0.98	0.802	1	background
1	71101	0.848	0.893	0.783	0.801	0.771	0.937	0.894	0.898	0.861	0.735	0.705	0.903	background
1	71401	0.967	1.033	0.89	0.857	0.797	0.875	0.837	0.927	0.926	0.843	0.834	1.002	background
1	71701	0.963	0.972	0.877	0.974	0.832	0.869	0.814	0.873	0.89	0.919	0.775	1	background
1	72001	0.864	0.836	0.9	0.983	0.87	0.967	0.895	0.914	0.894	0.912	0.925	0.945	background
1	72301	0.903	0.843	0.886	0.874	0.845	0.899	0.888	0.866	1.039	0.97	0.843	1	background
1	72601	0.977	0.913	0.927	0.825	0.955	1.034	0.922	0.955	0.897	0.985	1.017	1.018	background
1	72901	0.935	0.83	0.915	0.848	0.938	1.052	0.947	0.87	0.954	0.954	1.045	0.945	background
1	73201	0.956	0.763	1.036	0.922	1.092	0.994	0.926	0.944	0.808	1.008	1.151	1	background
1	73501	0.74	0.736	0.766	0.67	0.726	0.646	0.72	0.654	0.728	0.706	0.729	1	background
1	73801	0.862	0.905	0.955	0.953	0.973	0.826	0.861	0.875	0.896	1.013	0.939	1	background
1	74101	0.749	0.706	0.569	0.687	0.718	0.779	0.615	0.689	0.636	0.948	0.932	1	background
1	74401	1.037	0.944	0.877	0.92	1.118	0.996	0.903	0.952	0.936	0.907	0.955	1	background
1	74701	0.744	0.819	0.82	0.807	0.925	0.853	0.9	0.803	0.892	0.87	0.707	1	background
1	75001	0.92	0.913	0.924	0.99	0.959	0.967	0.944	0.868	1.058	0.862	0.77	1	background
1	75301	0.977	1.012	1.05	0.987	1.074	1.059	0.94	0.948	1.029	0.996	1.061	1.037	background
1	75601	0.829	0.953	0.997	0.871	0.952	0.995	0.985	0.919	1.052	0.979	1.049	0.991	background
1	75901	1.016	1.112	1.053	1.074	1.016	1.06	1.009	0.965	0.947	1.207	0.98	1.024	background
1	76201	0.941	0.994	0.947	0.973	0.888	1.01	0.916	0.838	0.956	0.971	1.003	1	background
1	76501	1.625	1.555	1.482	1.616	1.6	1.632	1.608	1.581	1.565	1.684	1.554	1.678	amplified
1	76801	1.157	1.119	1.12	1.082	1.024	1.241	1.125	1.094	1.191	1.17	1.095	1.21	background
1	77101	1.083	1.092	1.183	1.124	1.181	1.183	1.048	1.08	1.166	1.092	1.277	1.174	background
1	77401	0.877	0.932	0.985	1.075	0.967	1.102	0.843	0.919	1.059	1.014	1.033	1.016	background
1	77701	0.878	1.018	0.969	1.077	0.931	1.003	0.886	0.999	1.043	1.062	1.015	1.129	background
1	78001	1.027	1.164	1.15	1.079	1.141	1.171	1.141	1.188	1.249	1.188	1.227	1.303	background
1	78301	0.913	0.95	1.084	0.946	1.131	1.126	0.995	0.966	1.109	0.968	1.062	1.115	background
1	78601	1.103	1.066	1.192	1.027	1.205	1.179	1.038	0.971	1.273	1.113	1.022	1	background
1	78901	1.165	1.192	1.219	1.108	1.207	1.222	1.083	1.085	1.351	1.129	1.192	1.377	background
1	79201	0.978	1.094	1.034	1.116	1.11	0.903	0.901	0.93	1.108	0.982	0.974	1.078	background
1	79501	1.004	0.967	1.115	1.097	1.154	1.081	0.851	1.084	1.003	1.167	1.066	0.986	background
1	79801	1.044	1.11	1.085	1.142	1.198	1.082	0.897	1.1	1.031	1.071	1.059	1.068	background
1	80101	0.991	1.014	1.137	1.171	1.258	1.113	1.004	1.174	1.002	1.156	1.075	1.097	background
1	80401	1.142	1.137	1.217	1.203	1.25	1.207	1.063	1.18	1.163	1.354	1.173	1.145	background
1	80701	0.959	1.012	1.087	1.133	1.188	1.109	0.956	0.955	0.988	1.244	1.066	1.061	background
1	81001	0.928	0.961	0.997	0.955	1.092	1.019	0.889	0.936	0.97	0.977	1.063	1	background
1	81301	0.913	1.028	0.964	0.965	1.04	0.948	0.797	0.854	1.043	1.001	0.91	1	background
1	81601	1.064	1.09	1.257	1.258	1.212	1.257	1.07	1.098	1.146	1.206	1.218	1.235	background
1	81901	0.901	1.029	1.014	1.121	0.977	1.084	0.874	0.893	1.058	1.048	1.134	1	background
1	82201	1.007	1.02	1.145	1.217	1.109	1.116	0.928	0.98	0.963	1.108	1.182	1.095	background
1	82501	0.98	1.079	1.096	1.156	1.041	1.111	0.827	1.041	1.083	1.152	1.177	1	background
1	82801	0.906	1.081	1.157	1.105	1.09	1.147	0.91	1.18	1.132	1.152	1.134	1	background
1	83101	0.799	0.9	1.098	0.834	1.029	1.054	0.907	0.983	0.988	1.194	1.191	1	background
1	83401	0.745	0.804	1.08	0.934	1.035	0.998	0.839	0.912	1.004	1.102	0.998	1.083	background
1	83701	0.962	0.954	1.21	1.226	1.048	1.25	0.951	1.017	1.046	1.185	1.17	1.314	background
1	84001	1.058	1.188	1.091	1.08	1.223	1.248	1.011	1.154	1.215	1.297	1.271	1.251	background
1	84301	1.154	1.123	1.172	0.993	1.143	1.299	0.949	1.179	0.922	1.096	1.186	1.253	background
1	84601	1.189	1.141	1.196	1.133	1.261	1.402	0.972	1.106	0.858	1.14	1.115	1.234	background
1	84901	1.075	0.975	0.995	1.062	1.073	1.129	0.912	1.073	0.886	0.986	0.866	1.019	background
1	85201	1.027	0.92	1.022	1.058	0.956	1.088	0.905	0.844	0.895	1.08	1.019	1	background
1	85501	0.867	0.977	1.152	1.031	0.995	1.079	0.998	0.913	0.987	1.179	1.105	0.93	background
1	85801	1.277	1.368	1.417	1.483	1.351	1.61	1.396	1.568	1.251	1.456	1.444	1.311	background
1	86101	0.663	0.792	0.812	0.908	0.832	0.948	0.778	0.898	0.719	0.791	0.728	1	background
1	86401	0.785	0.777	0.887	0.911	0.957	1.062	0.784	0.873	0.794	1.002	0.66	1	background
1	86701	1.131	1.068	1.093	1.184	1.084	1.236	1.134	1.06	0.971	1.271	1.114	1.225	background
1	87001	0.881	0.836	0.832	0.976	0.764	0.964	0.765	0.799	0.66	0.952	0.895	1	background
1	87301	1.067	1.135	0.997	1.095	1.062	0.959	1.045	1.04	0.728	1.136	1.071	1.018	background
1	87601	0.837	0.856	0.976	1.013	0.928	0.943	0.948	1.013	0.895	0.991	0.98	1	background
1	87901	0.889	0.854	1.009	1.1	0.997	0.925	0.977	0.917	0.91	0.993	0.987	1	background
1	88201	1	1.018	1.108	1.024	1.146	0.977	1.017	0.906	0.94	1.024	1.049	1	background
1	88501	0.961	0.982	0.87	1.044	1.004	0.993	1.035	0.807	0.912	1.022	0.9	1	background
1	88801	0.964	0.943	0.828	0.938	0.847	1.023	0.908	0.85	1.035	1.015	0.898	0.98	background
1	89101	1.045	1.067	0.985	0.991	0.962	0.986	1.032	0.93	1.026	0.991	1.122	1.044	background
1	89401	0.999	1.089	1.076	1.062	1.012	0.981	1.199	1.028	1.14	0.944	0.954	1.016	background
1	89701	0.799	0.901	0.839	0.962	0.874	0.916	0.95	0.886	0.84	0.911	0.804	0.784	background
1	90001	1.016	0.942	1.056	1.01	1.022	1.085	1.015	0.98	0.843	1.058	0.908	1.125	background
1	90301	1.053	1.072	1.144	1.206	1.231	1.168	1.115	1.049	0.963	1.018	1.139	1.148	background
1	90601	0.695	0.748	0.887	0.919	0.937	0.887	0.89	0.802	0.85	0.705	0.812	0.873	background
1	90901	0.838	0.907	0.882	0.978	1.038	0.821	1.001	0.907	0.901	0.944	0.896	1	background
1	91201	1.175	0.994	1.046	1.056	0.997	1.04	1.061	1.051	1.066	1.112	1.197	1.008	background
1	91501	0.782	0.768	0.765	0.831	0.819	0.716	0.754	0.842	1.01	0.777	0.9	1	background
1	91801	0.811	0.982	0.938	0.947	1.02	0.87	0.994	1.01	1.133	0.98	0.92	0.961	background
1	92101	0.875	1.143	0.872	1	1.013	1.033	1.005	0.996	0.974	1.101	1.045	1.033	background
1	92401	0.713	0.791	0.703	0.772	0.658	0.778	0.701	0.687	0.733	0.814	0.683	1	background
1	92701	0.671	0.782	0.771	0.817	0.677	0.767	0.675	0.83	0.782	0.766	0.741	0.715	background
1	93001	0.9	1.042	1.001	0.896	1.008	0.989	0.873	1.044	1.005	0.994	1.05	1.028	background
1	93301	0.678	0.713	0.718	0.653	0.74	0.782	0.647	0.688	0.857	0.743	0.613	1	background
1	93601	0.892	0.838	1.002	0.881	1.013	0.89	0.82	0.914	1.1	0.986	0.943	0.883	background
1	93901	0.892	0.869	0.933	0.803	0.863	0.794	0.848	0.983	1.028	0.889	0.82	0.812	background
1	94201	0.87	0.969	0.851	0.88	0.764	0.795	0.969	0.853	1.067	0.82	0.784	0.829	background
1	94501	0.818	0.907	0.905	0.983	0.883	0.82	0.906	0.85	0.87	0.898	0.765	1	background
1	94801	0.992	1.029	1.017	0.99	1.092	1.135	1.075	0.943	1.087	1.034	1.005	1.056	background
1	95101	0.943	1.036	0.938	0.998	1.077	1.062	0.949	0.957	1.054	0.994	0.99	1.169	background
1	95401	1.084	1.114	1.145	1.103	1.187	1.149	1.091	1.168	1.09	1.253	1.057	1.168	background
1	95701	0.959	0.992	1.17	1.111	1.181	1.1	0.995	1.134	0.951	1.143	1.063	1.061	background
1	96001	0.903	1.142	1.012	1.068	1.153	1.095	1.117	0.995	0.795	1.009	0.982	1.158	background
1	96301	0.89	1.075	0.968	0.986	1.176	1.109	1.162	1.068	0.919	0.988	1.041	1.155	background
1	96601	1.281	1.315	1.126	1.156	1.324	1.365	1.307	1.223	1.085	1.105	1.175	1.244	background
1	96901	0.765	0.899	0.793	0.927	0.973	0.965	0.736	0.835	1.074	0.742	0.826	1	background
1	97201	0.827	0.912	0.822	0.87	0.853	0.764	0.799	0.77	1.15	0.849	0.766	1	background
1	97501	0.836	0.849	0.787	1.04	0.851	0.943	0.884	0.939	1.125	0.945	0.924	1	background
1	97801	0.948	0.892	0.853	1.16	0.905	1.104	0.99	1.026	1.11	1.121	1.02	1	background
1	98101	0.848	1.048	0.976	0.964	0.996	0.961	1.055	0.976	1.045	1.004	0.939	1.009	background
1	98401	0.678	0.958	0.927	0.937	1.001	1.014	1.018	0.985	0.932	1.014	0.959	1	background
1	98701	0.772	0.924	0.971	1.004	1.035	1.068	1.037	1.052	0.928	0.999	0.932	0.953	background
1	99001	0.746	0.897	0.996	1.008	0.956	0.958	0.991	0.982	0.983	1.015	0.849	0.874	background
1	99301	0.757	0.817	0.801	0.851	1.048	0.885	0.822	0.922	1.04	0.995	0.797	0.792	background
1	99601	0.955	1.038	0.901	1.06	1.193	1.04	0.975	1.262	1.159	0.979	1.107	0.911	background
1	99901	0.592	0.832	0.812	0.857	0.873	0.852	0.906	0.849	0.981	0.905	0.781	1	background
1	100201	0.636	0.726	0.805	0.7	0.735	0.738	0.825	0.697	0.878	0.895	0.66	1	background
1	100501	0.553	0.751	0.906	0.727	0.733	0.836	0.905	0.935	0.897	0.785	0.765	1	background
1	100801	0.721	0.872	0.983	0.967	0.863	0.957	1.026	0.967	0.991	0.837	0.762	0.975	background
1	101101	0.91	0.889	0.937	1.087	0.845	0.865	0.921	1.038	1.072	0.929	0.81	1.032	background
1	101401	1.173	1.058	1.002	1.027	1.06	1.125	1.029	1.149	1.044	1.059	1.009	1.017	background
1	101701	1.096	1.053	0.984	0.964	0.931	1.015	0.892	0.974	0.949	0.977	0.992	1	background
1	102001	1.133	1.151	1.21	1.061	1.011	1.186	0.966	1.049	1.138	1.234	0.95	1.074	background
1	102301	0.942	1.063	0.875	0.864	1.011	1.082	0.993	1.025	1.117	1.122	0.912	0.954	background
1	102601	0.73	0.886	0.677	0.745	0.872	0.893	0.806	0.874	0.932	0.892	0.843	1	background
1	102901	0.133	0.172	0.166	0.18	0.253	0.219	0.117	0.198	0.314	0.256	0.13	0	depleted
1	103201	0.537	0.556	0.563	0.59	0.599	0.55	0.535	0.598	0.558	0.645	0.606	1	background
1	103501	0.654	0.743	0.87	1.024	0.898	0.861	0.824	0.789	0.916	0.824	0.946	1	background
1	103801	0.727	0.821	0.953	0.94	1.079	0.846	0.788	0.826	0.883	0.883	0.946	1	background
1	104101	0.789	0.737	0.868	0.793	0.794	0.591	0.751	0.807	0.757	0.737	0.766	1	background
1	104401	1.003	0.92	1.052	1.097	0.861	0.849	0.919	0.92	0.874	0.943	0.938	1	background
1	104701	1.013	1.029	1.127	1.099	1.011	1.079	1.005	0.987	0.962	1.043	1.207	1.09	background
1	105001	1.037	0.922	0.947	0.957	1.014	1.091	0.898	1.028	1.042	1.033	0.903	1.03	background
1	105301	0.891	0.923	0.848	0.955	0.877	0.972	0.886	0.876	0.986	0.898	0.854	1	background
1	105601	0.984	0.978	0.96	0.992	0.953	1.06	0.988	0.94	0.855	0.985	1.009	1	background
1	105901	0.746	0.681	0.699	0.66	0.618	0.73	0.653	0.649	0.733	0.731	0.693	1	background
1	106201	0.66	0.622	0.7	0.731	0.631	0.669	0.662	0.655	0.735	0.713	0.665	1	background
1	106501	0.641	0.715	0.747	0.761	0.811	0.805	0.76	0.771	0.732	0.743	0.647	1	background
1	106801	0.64	0.77	0.743	0.679	0.765	0.717	0.678	0.696	0.773	0.72	0.755	1	background
1	107101	0.877	0.855	0.859	0.8	0.916	0.916	0.881	0.769	0.742	0.874	0.912	1	background
1	107401	0.862	0.817	0.807	0.828	0.813	0.857	0.78	0.778	0.868	0.862	0.874	0.91	background
1	107701	0.808	0.739	0.911	0.828	0.821	0.837	0.757	0.671	0.849	0.855	0.835	1	background
1	108001	0.725	0.733	0.732	0.632	0.79	0.703	0.711	0.698	0.655	0.746	0.713	0.564	background
1	108301	0.796	0.719	0.728	0.856	0.859	0.808	0.788	0.736	0.769	0.831	0.866	0.742	background
1	108601	1.11	1.058	0.983	0.965	1.027	1.024	1.158	0.906	0.977	0.953	1.028	1.024	background
1	108901	1.057	1.095	1.019	1.055	1.179	1.093	1.119	1.047	1.308	1.008	1.057	1.036	background
1	109201	0.93	0.995	0.993	1.076	1.063	1.107	1.014	1.116	1.021	0.99	0.934	1.006	background
1	109501	0.976	1.068	1.171	1.11	1.18	1.108	1.242	1.148	0.906	1.039	1.003	1	background
1	109801	1.019	1.041	0.964	0.93	1.174	1.037	0.97	1.017	1.039	0.987	0.976	1.049	background
1	110101	0.84	0.857	0.756	0.831	0.878	0.836	0.773	0.849	1.12	0.917	0.95	0.944	background
1	110401	0.723	0.776	0.693	0.884	0.751	0.721	0.705	0.691	1.227	0.785	0.855	0.924	background
1	110701	0.674	0.783	0.775	0.771	0.672	0.764	0.849	0.717	0.917	0.761	0.639	0.924	background
1	111001	0.935	1.089	0.927	1.062	0.796	0.976	0.91	0.914	0.877	0.982	1.013	1.021	background
1	111301	0.833	0.828	0.896	0.915	0.89	0.985	0.798	0.824	0.806	0.79	0.93	0.961	background
1	111601	1.1	1.085	0.998	1.155	1.193	1.1	1.084	1.078	1.015	0.949	1.158	1.149	background
1	111901	1.168	1.096	1.068	1.166	1.241	1.218	1.076	1.174	1.006	1.193	1.091	1.179	background
1	112201	0.652	0.626	0.598	0.687	0.612	0.622	0.697	0.678	0.602	0.658	0.568	1	background
1	112501	1.042	1.042	1.039	1.046	1.039	1.043	1.039	1.037	1.061	1.04	1.044	1.048	background
1	112801	1.042	1.042	1.039	1.046	1.039	1.043	1.039	1.037	1.061	1.04	1.044	1.048	background
1	113101	1.042	1.042	1.039	1.046	1.039	1.043	1.039	1.037	1.061	1.04	1.044	1.048	background
1	113401	1.042	1.042	1.039	1.046	1.039	1.043	1.039	1.037	1.061	1.04	1.044	1.048	background
1	113701	1.042	1.042	1.039	1.046	1.039	1.043	1.039	1.037	1.061	1.04	1.044	1.048	background
1	114001	1.042	1.042	1.039	1.046	1.039	1.043	1.039	1.037	1.061	1.04	1.044	1.048	background
1	114301	1.042	1.042	1.039	1.046	1.039	1.043	1.039	1.037	1.061	1.04	1.044	1.048	background
1	114601	1.042	1.042	1.039	1.046	1.039	1.043	1.039	1.037	1.061	1.04	1.044	1.048	background
1	114901	1.042	1.042	1.039	1.046	1.039	1.043	1.039	1.037	1.061	1.04	1.044	1.048	background
1	115201	1.042	1.042	1.039	1.046	1.039	1.043	1.039	1.037	1.061	1.04	1.044	1.048	background
1	115501	1.042	1.042	1.039	1.046	1.039	1.043	1.039	1.037	1.061	1.04	1.044	1.048	background
1	115801	1.042	1.042	1.039	1.046	1.039	1.043	1.039	1.037	1.061	1.04	1.044	1.048	background
1	116101	1.042	1.042	1.039	1.046	1.039	1.043	1.039	1.037	1.061	1.04	1.044	1.048	background
1	116401	1.042	1.042	1.039	1.046	1.039	1.043	1.039	1.037	1.061	1.04	1.044	1.048	background
1	116701	1.042	1.042	1.039	1.046	1.039	1.043	1.039	1.037	1.061	1.04	1.044	1.048	background
1	117001	1.042	1.042	1.039	1.046	1.039	1.043	1.039	1.037	1.061	1.04	1.044	1.048	background
1	117301	1.042	1.042	1.039	1.046	1.039	1.043	1.039	1.037	1.061	1.04	1.044	1.048	background
1	117601	1.025	0.993	0.908	0.949	0.902	0.928	0.959	0.944	0.815	0.877	0.998	1	background
1	117901	0.64	0.67	0.63	0.598	0.647	0.626	0.594	0.607	0.653	0.624	0.611	1	background
1	118201	0.804	0.854	0.874	0.769	0.894	0.811	0.806	0.968	0.872	0.82	0.851	1	background
1	118501	1.036	0.958	0.873	0.983	0.95	0.888	1.071	1.115	1.096	1.074	0.958	1.07	background
1	118801	1.282	1.053	1.039	1.031	1.122	1.025	1.172	1.024	1.121	1.1	0.974	1.151	background
1	119101	1.007	0.972	0.994	0.975	1.066	1.021	1.116	0.927	1.137	1.078	1.071	0.964	background
1	119401	0.893	0.993	0.934	0.925	0.951	1.011	1.084	0.952	1.095	0.971	0.966	0.922	background
1	119701	0.957	0.883	0.974	1.049	1.016	1.002	0.898	1.027	1.129	0.89	0.904	0.877	background
1	120001	1.071	1.007	1.046	1.051	1.08	1.172	1.032	1.038	0.835	1.088	1.05	1.049	background
1	120301	1.176	0.974	1.034	1.023	1.05	1.056	1.137	1.082	0.969	0.988	1.153	1	background
1	120601	1.12	1.014	1.032	1.127	1.09	1.138	1.254	1.198	0.959	1.118	0.994	1.218	background
1	120901	0.998	0.959	0.947	1.074	1.08	1.08	1.052	0.945	0.923	1.121	1.036	1.056	background
1	121201	0.894	0.829	0.785	0.808	1.015	1.049	0.818	0.941	0.851	0.938	0.842	1	background
1	121501	0.774	0.701	0.693	0.679	0.782	0.705	0.714	0.735	0.784	0.735	0.703	1	background
1	121801	0.79	0.832	0.786	0.846	0.814	0.727	0.84	0.814	0.942	0.871	0.902	0.775	background
1	122101	0.894	0.817	0.832	0.933	0.943	0.929	0.84	0.8	1.109	0.88	1.047	0.794	background
1	122401	1.135	1.011	1.075	0.923	1.145	1.054	1.051	0.981	1.137	1.055	1.135	0.997	background
1	122701	0.966	1.124	1.113	0.994	1.186	1.006	1.166	1.04	0.989	1.119	1.175	1	background
1	123001	1.092	1.066	1.116	0.983	1.028	1.014	0.981	1.01	0.995	0.999	0.994	1.027	background
1	123301	1.024	0.956	1.031	0.925	1.067	1.003	0.919	1.034	1.046	0.999	1.045	1.054	background
1	123601	0.882	0.953	0.935	0.942	0.922	0.91	0.893	1.031	0.897	0.998	0.969	1	background
1	123901	0.681	0.731	0.768	0.802	0.588	0.703	0.709	0.71	0.994	0.644	0.75	1	background
1	124201	0.874	0.784	0.838	0.819	0.693	0.895	0.849	0.728	0.97	0.853	0.775	1	background
1	124501	1.051	1.075	1.109	1.044	1.115	1.194	1.049	1.123	0.931	1.119	0.974	1.054	background
1	124801	0.926	0.822	0.692	0.791	0.875	0.796	0.662	0.841	0.568	0.752	0.81	1	background
1	125101	0.843	0.882	0.807	0.767	0.865	0.859	0.796	0.718	0.754	0.83	0.868	1	background
1	125401	0	0	0	0	0	0	0	0.024	0.081	0	0	0	depleted
1	125701	0	0.025	0.013	0.021	0.012	0.01	0	0.036	0.017	0.015	0.038	0.022	depleted
1	126001	0.398	0.385	0.333	0.345	0.356	0.336	0.408	0.376	0.284	0.343	0.349	0.36	depleted
1	126301	1.042	1.042	1.039	1.046	1.039	1.043	1.039	1.037	1.061	1.04	1.044	1.048	background
1	126601	1.042	1.042	1.039	1.046	1.039	1.043	1.039	1.037	1.061	1.04	1.044	1.048	background
1	126901	1.042	1.042	1.039	1.046	1.039	1.043	1.039	1.037	1.061	1.04	1.044	1.048	background
1	127201	1.042	1.042	1.039	1.046	1.039	1.043	1.039	1.037	1.061	1.04	1.044	1.048	background
1	127501	1.042	1.042	1.039	1.046	1.039	1.043	1.039	1.037	1.061	1.04	1.044	1.048	background
1	127801	1.042	1.042	1.039	1.046	1.039	1.043	1.039	1.037	1.061	1.04	1.044	1.048	background
1	128101	1.042	1.042	1.039	1.046	1.039	1.043	1.039	1.037	1.061	1.04	1.044	1.048	background
1	128401	1.042	1.042	1.039	1.046	1.039	1.043	1.039	1.037	1.061	1.04	1.044	1.048	background
1	128701	1.042	1.042	1.039	1.046	1.039	1.043	1.039	1.037	1.061	1.04	1.044	1.048	background
1	129001	1.042	1.042	1.039	1.046	1.039	1.043	1.039	1.037	1.061	1.04	1.044	1.048	background
1	129301	1.042	1.042	1.039	1.046	1.039	1.043	1.039	1.037	1.061	1.04	1.044	1.048	background
1	129601	1.042	1.042	1.039	1.046	1.039	1.043	1.039	1.037	1.061	1.04	1.044	1.048	background
1	129901	1.042	1.042	1.039	1.046	1.039	1.043	1.039	1.037	1.061	1.04	1.044	1.048	background
1	130201	1.042	1.042	1.039	1.046	1.039	1.043	1.039	1.037	1.061	1.04	1.044	1.048	background
1	130501	1.042	1.042	1.039	1.046	1.039	1.043	1.039	1.037	1.061	1.04	1.044	1.048	background
1	130801	1.042	1.042	1.039	1.046	1.039	1.043	1.039	1.037	1.061	1.04	1.044	1.048	background
1	131101	1.042	1.042	1.039	1.046	1.039	1.043	1.039	1.037	1.061	1.04	1.044	1.048	background
1	131401	1.042	1.042	1.039	1.046	1.039	1.043	1.039	1.037	1.061	1.04	1.044	1.048	background
1	131701	1.042	1.042	1.039	1.046	1.039	1.043	1.039	1.037	1.061	1.04	1.044	1.048	background
1	132001	1.042	1.042	1.039	1.046	1.039	1.043	1.039	1.037	1.061	1.04	1.044	1.048	background
1	132301	1.042	1.042	1.039	1.046	1.039	1.043	1.039	1.037	1.061	1.04	1.044	1.048	background
1	132601	1.042	1.042	1.039	1.046	1.039	1.043	1.039	1.037	1.061	1.04	1.044	1.048	background
1	132901	1.042	1.042	1.039	1.046	1.039	1.043	1.039	1.037	1.061	1.04	1.044	1.048	background
1	133201	1.042	1.042	1.039	1.046	1.039	1.043	1.039	1.037	1.061	1.04	1.044	1.048	background
1	133501	1.042	1.042	1.039	1.046	1.039	1.043	1.039	1.037	1.061	1.04	1.044	1.048	background
1	133801	0.816	0.658	0.707	0.708	0.784	0.751	0.755	0.72	0.672	0.765	0.718	1	background
1	134101	1.005	0.837	0.884	0.813	0.958	0.912	0.798	0.864	0.947	0.973	1.036	1	background
1	134401	0.865	0.82	0.794	0.748	0.894	0.899	0.82	0.797	0.97	0.867	0.96	1	background
1	134701	0.683	0.744	0.619	0.804	0.711	0.693	0.634	0.723	0.592	0.713	0.722	1	background
1	135001	0.867	0.89	1.024	0.968	0.83	0.834	0.94	1.036	0.795	1.039	1.099	0.832	background
1	135301	1.208	1.114	1.111	1.147	1.001	1.035	1.093	1.255	0.911	1.189	1.274	1.013	background
1	135601	0.927	0.928	0.909	0.807	0.986	0.947	0.805	0.893	0.975	0.887	0.866	1	background
1	135901	0.742	0.739	0.775	0.742	0.639	0.671	0.764	0.803	0.734	0.665	0.742	1	background
1	136201	1.272	1.206	0.967	1.155	1.026	1.033	1.073	1.206	0.801	1.206	1.193	1.07	background
1	136501	1.05	0.98	1.043	1.098	1.032	1.004	0.914	1.157	1.285	1.143	1.129	1.046	background
1	136801	0.713	0.851	0.904	0.964	0.834	0.919	0.928	0.94	0.75	0.877	1.057	1	background
1	137101	1.011	0.979	0.893	0.939	1.026	0.934	0.941	0.941	0.969	1.137	1.031	1	background
1	137401	1.107	1.114	1.02	1.102	0.971	0.984	1.022	1.024	0.951	1.066	1.154	0.931	background
1	137701	1.042	1.111	0.941	1.091	0.884	0.97	0.926	1.086	0.877	0.895	0.88	1	background
1	138001	0.984	0.895	0.927	0.931	1.032	1.034	0.89	0.965	0.882	1.027	0.814	1	background
1	138301	0.968	1.018	0.987	1.022	1.085	0.951	0.946	0.852	0.868	1.019	1.056	0.983	background
1	138601	0.923	1.147	1.168	1.076	1.13	0.918	1.006	0.994	0.789	1.009	1.041	1.008	background
1	138901	0.591	0.55	0.717	0.645	0.657	0.502	0.598	0.663	0.474	0.592	0.683	1	background
1	139201	0.718	0.636	0.746	0.693	0.68	0.689	0.73	0.839	0.453	0.646	0.705	1	background
1	139501	0.679	0.614	0.619	0.681	0.592	0.609	0.553	0.661	0.549	0.532	0.484	0.612	background
1	139801	0.934	1.053	1.034	1.097	0.984	1.164	1.036	1.01	0.774	1.052	0.867	1.032	background
1	140101	1.054	0.912	1.036	0.964	0.99	1.121	1.046	1.008	1.144	1.03	0.993	1.023	background
1	140401	0.999	0.829	0.954	1.09	0.923	1.179	1.056	0.926	0.872	0.937	0.986	0.987	background
1	140701	0.644	0.573	0.698	0.667	0.596	0.79	0.642	0.603	0.807	0.58	0.622	1	background
1	141001	0.347	0.362	0.503	0.378	0.427	0.421	0.407	0.446	0.594	0.459	0.369	0	depleted
1	141301	0.696	0.754	0.919	0.856	0.717	0.795	0.857	0.775	0.882	0.951	0.835	1	background
1	141601	0.752	0.897	0.874	0.894	0.807	0.793	0.805	0.734	0.887	0.958	0.936	1	background
1	141901	0.811	0.847	0.853	0.8	0.816	0.857	0.91	0.741	0.833	0.887	0.869	1	background
1	142201	0.774	0.675	0.781	0.729	0.805	0.749	0.726	0.742	0.744	0.833	0.833	1	background
1	142501	1.257	1.069	1.063	1.058	1.15	1.057	0.988	1.122	0.935	1.156	1.256	1	background
1	142801	0.99	0.904	1.042	0.791	0.891	1.067	0.957	1.089	0.951	0.99	0.827	1.126	background
1	143101	0.95	0.975	1.077	0.883	0.892	1.099	1.002	1.104	1.043	0.901	0.953	1.232	background
1	143401	1.028	0.994	1.088	0.975	0.876	1.043	0.949	1.141	0.985	0.839	1.008	1.237	background
1	143701	0.876	1.002	1.062	0.951	0.995	1.067	0.953	0.97	1.015	0.946	1.033	1	background
1	144001	1.104	1.013	1.026	1.135	1.011	0.894	1.028	1.008	0.865	1.035	1.097	0.963	background
1	144301	0.961	0.972	0.798	0.899	0.866	0.818	0.96	0.911	0.679	0.89	0.906	1	background
1	144601	0.85	0.839	0.798	0.805	0.809	0.799	0.841	0.832	0.782	0.809	0.806	0.821	background
1	144901	0.6	0.573	0.622	0.491	0.607	0.615	0.607	0.544	0.869	0.524	0.571	1	background
1	145201	0.928	0.944	0.892	0.728	1.022	0.884	0.99	0.916	0.925	0.865	0.954	1	background
1	145501	1.041	1.014	1.053	1.011	1.046	0.986	1.094	1.03	1.038	0.962	1.036	1.014	background
1	145801	1.062	1.006	0.96	1.139	0.97	1.102	1.199	1.106	0.968	0.933	1.189	0.898	background
1	146101	1.031	0.96	0.87	1.13	1.061	1.011	1.055	0.981	1.116	0.926	1.033	0.881	background
1	146401	0.967	0.915	0.944	1.068	0.978	0.965	0.889	0.96	0.871	0.884	1.051	1.071	background
1	146701	0.833	0.957	0.9	0.976	0.945	0.956	0.896	0.935	1.104	0.905	0.967	0.948	background
1	147001	0.823	0.838	0.758	0.754	0.776	0.873	0.757	0.841	0.851	0.819	0.792	1	background
1	147301	0.857	0.819	0.834	0.838	0.873	0.943	1.003	0.961	1.015	0.887	0.884	1	background
1	147601	1.028	1.126	0.972	0.939	0.854	0.853	1.043	0.954	0.793	0.935	0.995	1	background
1	147901	1.105	1.124	1.212	1.146	0.951	1.05	1.008	1.108	1.031	1.161	1.129	1.116	background
1	148201	1.141	1.034	1.086	1.056	0.983	1.035	1.037	1.078	1.119	1.104	1.021	1.073	background
1	148501	1.139	1.179	1.082	1.183	1.196	1.075	1.191	1.165	1.185	1.243	1.153	1.158	background
1	148801	0.86	0.9	1	0.902	0.882	0.961	0.838	0.991	0.943	1.021	0.879	0.921	background
1	149101	0.678	0.74	0.657	0.592	0.61	0.602	0.649	0.774	0.931	0.719	0.62	1	background
1	149401	0.83	0.859	0.759	0.823	0.834	0.703	0.762	0.919	0.801	0.809	0.793	0.811	background
1	149701	1.008	1.06	0.925	0.956	1.034	0.885	0.969	1.016	0.825	0.947	1.065	1.001	background
1	150001	0.796	0.965	0.759	0.842	0.843	0.892	0.765	0.87	0.778	0.848	0.757	1	background
1	150301	0.929	0.888	0.787	0.994	0.891	0.922	0.932	0.98	0.788	0.934	0.841	0.761	background
1	150601	0.818	0.885	0.858	0.955	0.825	0.864	0.922	0.904	0.971	0.955	0.799	1	background
1	150901	0.883	0.994	0.861	0.933	0.819	0.912	0.946	0.942	0.945	1	0.897	0.939	background
1	151201	0.619	0.748	0.633	0.618	0.574	0.675	0.709	0.754	0.537	0.752	0.631	1	background
1	151501	0.615	0.672	0.637	0.613	0.513	0.63	0.665	0.662	0.666	0.697	0.682	1	background
1	151801	0.799	0.934	0.893	0.951	0.875	0.855	0.861	0.869	0.879	0.925	0.823	1	background
1	152101	1.243	1.142	1.12	1.211	1.003	1.161	1.23	1.053	0.862	1.281	1.074	1.092	background
1	152401	1.11	1.056	1.019	1.076	0.893	1.015	1.146	1.076	0.829	1.113	1.112	1.047	background
1	152701	0.899	0.927	0.839	0.931	0.731	0.876	0.978	1.038	0.813	0.869	0.896	0.811	background
1	153001	0.947	1.043	0.85	1.041	0.776	0.897	0.976	1.083	0.832	1.022	0.881	1	background
1	153301	0.9	1.082	0.941	1.016	0.978	0.965	1.044	1.083	0.783	1.002	1.055	1.027	background
1	153601	1.212	1.158	1.115	1.026	1.04	1.028	0.92	1.11	0.854	1.015	1.044	1.019	background
1	153901	1.001	0.936	0.945	0.979	0.842	0.982	0.845	0.887	0.642	0.96	0.876	1	background
1	154201	0.518	0.707	0.592	0.592	0.612	0.63	0.598	0.679	0.439	0.663	0.579	1	background
1	154501	0.897	0.897	0.885	0.875	0.89	0.86	0.92	0.876	0.932	0.894	0.896	0.88	background
1	154801	0.851	0.817	0.844	0.838	0.846	0.814	0.857	0.862	0.726	0.784	0.829	1	background
1	155101	0.849	0.786	0.884	0.923	0.905	0.936	0.913	0.952	0.957	0.936	0.859	1	background
1	155401	1.048	1.024	1.05	0.954	0.911	1.044	0.957	1.056	0.947	0.989	0.936	1	background
1	155701	0.71	0.822	0.767	0.684	0.846	0.792	0.767	0.781	0.819	0.729	0.657	1	background
1	156001	0.786	0.736	0.872	0.703	0.874	0.865	0.88	0.8	0.919	0.832	0.833	1	background
1	156301	2.017	2.002	1.755	2.17	2.088	2.226	1.792	2.324	1.845	2.421	2.164	2.175	amplified
1	156601	1.084	1.128	1.027	1.156	1.154	1.354	0.944	1.448	1.016	1.525	1.364	1.456	background
1	156901	0.472	0.574	0.646	0.546	0.626	0.563	0.599	0.517	0.675	0.599	0.708	1	background
1	157201	0.884	0.902	1.007	1.049	0.954	0.96	0.856	0.91	1.103	0.959	0.899	1	background
1	157501	0.815	0.789	0.971	1.055	0.904	1.058	0.931	0.987	1.075	1.169	0.914	1	background
1	157801	0.772	0.72	0.851	0.856	0.779	0.808	0.801	0.871	0.917	0.983	0.869	1	background
1	158101	0.93	0.809	1.016	0.882	0.903	0.902	0.896	0.961	1.297	0.882	0.843	1.001	background
1	158401	0.922	0.788	0.901	0.803	0.835	0.921	0.906	0.962	1.073	0.902	0.791	1	background
1	158701	0.771	0.677	0.911	0.768	0.835	0.808	0.868	0.858	0.987	0.795	0.807	1	background
1	159001	1.089	0.995	1.062	1.072	1.113	1.137	1.086	1.103	1.026	1.096	1.138	1.004	background
1	159301	0.901	0.889	0.857	0.96	0.912	0.908	0.952	0.942	0.861	0.849	0.991	1	background
1	159601	1.065	1.1	0.908	1.03	0.966	1.029	0.969	1.023	0.745	1.035	1.097	0.88	background
1	159901	1.07	1.155	1.012	0.895	0.974	0.921	0.854	0.926	1.029	1.02	0.976	0.902	background
1	160201	1.03	1.061	1.149	0.954	1.006	0.973	0.985	1.063	0.983	1.265	1.03	1	background
1	160501	1.078	0.932	1.089	1.037	0.767	1.044	0.875	1.163	0.961	1.136	0.886	1.059	background
1	160801	1.128	0.932	0.982	1.082	0.839	0.911	0.924	1.067	1.301	0.929	1.019	0.983	background
1	161101	0.961	0.966	0.785	0.971	0.882	0.882	0.807	0.909	1.156	0.679	0.892	1	background
1	161401	0.955	1.006	0.89	0.903	0.967	0.987	0.888	0.977	1.16	0.847	0.788	1	background
1	161701	0.896	0.919	0.943	0.983	0.906	1.02	0.947	0.937	1.092	1.023	0.822	1	background
1	162001	0.947	1.009	1.043	1.03	0.953	0.94	0.956	1.047	1.054	1.151	0.758	1.005	background
1	162301	0.736	0.925	0.9	0.942	0.957	0.815	0.87	0.876	1.042	0.985	0.723	0.886	background
1	162601	0.886	0.841	0.895	0.958	1.095	0.904	0.966	0.939	1.189	1.034	0.955	0.947	background
1	162901	1.05	1.012	1.061	1.047	1.107	0.959	1.19	1.154	1.039	1.127	1.179	1.174	background
1	163201	1.062	1.055	1.142	0.992	0.989	0.994	1.311	1.12	1.141	1.067	1.08	1.218	background
1	163501	0.796	0.7	0.842	0.686	0.694	0.673	0.723	0.759	0.953	0.794	0.676	1	background
1	163801	0.987	0.938	1.007	0.978	1.112	0.995	0.874	1.034	0.948	1.044	1.082	1.029	background
1	164101	1.104	0.974	1.054	1.054	1.178	1.081	1.084	1.261	1.203	1.113	1.372	1	background
1	164401	1.003	1.091	0.952	0.979	1.025	0.984	0.907	1.065	1.074	0.929	1.079	1.02	background
1	164701	0.912	0.823	0.65	0.837	0.748	0.818	0.743	0.805	1.031	0.835	0.888	1.008	background
1	165001	1.151	1.078	0.953	0.929	0.973	1.009	0.858	1.081	1.181	1.112	1.162	1.196	background
1	165301	1.17	1.195	1.1	1.224	1.103	1.163	1.082	1.195	0.949	1.245	1.231	1.147	background
1	165601	1.091	1.12	1.082	1.218	0.975	1.159	0.916	0.995	0.945	1.089	0.976	1.145	background
1	165901	0.946	0.986	1.075	1.048	0.964	1.124	0.864	0.939	0.935	0.936	1.023	1.055	background
1	166201	0.848	0.831	0.885	0.789	0.811	0.853	0.743	0.798	0.985	0.854	0.848	1	background
1	166501	0.918	0.936	0.861	0.93	0.964	0.929	0.874	0.877	0.957	0.924	1.031	1	background
1	166801	0.821	0.885	0.82	0.804	0.815	0.83	0.721	0.722	0.838	0.682	0.802	1	background
1	167101	0.777	0.868	0.759	0.751	0.968	0.74	0.736	0.803	0.952	0.708	0.924	1	background
1	167401	0.928	0.989	0.965	0.893	1.075	0.858	0.897	0.955	1.041	0.895	0.93	1.054	background
1	167701	0.693	0.669	0.759	0.73	0.878	0.724	0.656	0.65	1.155	0.838	0.815	1	background
1	168001	0.657	0.632	0.673	0.626	0.739	0.671	0.568	0.54	1.108	0.587	0.601	0.714	background
1	168301	0.698	0.776	0.823	0.839	0.772	0.749	0.76	0.813	0.988	0.861	0.758	1	background
1	168601	0.943	1.046	0.938	1.042	0.954	0.911	0.912	1.011	1.15	1.069	1.038	1	background
1	168901	0.847	1.058	0.848	0.851	0.951	0.874	0.804	0.905	1.082	0.915	0.966	1	background
1	169201	0.759	0.737	0.774	0.759	0.936	0.779	0.738	0.834	1.148	0.821	0.807	1	background
1	169501	0.917	0.86	0.952	0.812	0.986	0.962	0.978	0.894	1.121	1.085	0.974	1	background
1	169801	1.004	1.064	1.073	0.95	0.929	0.902	1.032	0.995	1.007	1.08	1.007	1	background
1	170101	1.006	0.92	0.951	1.005	1.027	0.906	0.87	0.94	0.944	1.028	0.853	1	background
1	170401	0.947	0.814	0.974	0.971	0.954	1.035	0.895	1.009	1.104	0.901	0.917	0.915	background
1	170701	0.788	0.907	0.983	0.836	1.056	1.005	0.84	0.969	1.062	0.881	1.021	1	background
1	171001	0.822	0.934	0.973	0.867	1.06	0.925	0.902	0.901	1.147	1.013	0.836	0.969	background
1	171301	0.755	1.066	0.91	0.979	1.003	0.925	0.913	0.919	1.08	1.124	0.881	0.898	background
1	171601	0.756	0.918	0.906	0.935	0.839	0.864	0.813	0.755	1.095	0.913	0.836	0.966	background
1	171901	0.791	0.937	0.851	0.859	0.864	0.862	0.802	0.841	1.104	0.987	0.888	1.065	background
1	172201	0.982	1.025	0.999	1.015	0.966	0.983	1.04	0.964	1.241	1.031	0.976	1.036	background
1	172501	1.054	0.995	1.014	0.917	0.956	1.026	0.985	1.196	1.11	1.024	0.973	0.97	background
1	172801	0.89	0.856	0.838	0.828	0.86	0.979	0.898	0.904	0.964	0.905	0.985	0.98	background
1	173101	0.844	0.865	0.829	0.711	0.769	0.749	0.836	0.835	0.915	0.763	0.879	1	background
1	173401	1.087	1.165	0.936	1	0.998	0.954	1.005	1.026	1.088	0.806	0.97	1.024	background
1	173701	0.959	0.979	0.773	0.84	0.815	0.839	0.922	0.852	0.782	0.829	0.85	1	background
1	174001	0.722	0.553	0.524	0.614	0.564	0.661	0.613	0.583	0.917	0.611	0.679	1	background
1	174301	0.963	0.922	0.937	0.893	0.914	0.833	0.947	0.988	1.196	0.863	0.948	1	background
1	174601	0.922	0.964	0.97	0.89	0.938	0.821	0.97	1.039	1.089	1.007	1.043	0.944	background
1	174901	0.821	0.755	0.806	0.861	0.9	0.798	0.785	0.876	0.856	0.886	0.901	0.895	background
1	175201	1.145	0.941	0.948	1.025	0.996	1.07	1	1.075	0.899	1.092	1.074	1.032	background
1	175501	1.165	0.98	1.057	1.072	1.06	1.103	1.209	1.086	1.053	1.092	1.014	1.055	background
1	175801	1.1	0.887	0.975	1.064	0.881	1.024	0.905	0.966	1.248	1.018	0.985	0.983	background
1	176101	1.225	1.092	1.043	1.16	0.987	1.079	0.97	1.131	1.338	1.094	1.185	1.05	background
1	176401	1.165	1.052	1.122	0.976	1.132	1.155	0.914	1.1	1.185	1.046	1.116	1.048	background
1	176701	1.115	0.973	0.985	0.876	1.106	1.037	0.775	1.139	1.122	1.018	0.854	0.98	background
1	177001	0.792	0.567	0.796	0.637	0.646	0.834	0.704	0.76	0.905	0.738	0.756	1	background
1	177301	0.704	0.602	0.674	0.698	0.568	0.776	0.647	0.803	0.642	0.679	0.703	1	background
1	177601	0.45	0.433	0.392	0.392	0.374	0.445	0.46	0.466	0.341	0.396	0.405	0	depleted
1	177901	0.982	0.865	0.916	1.026	0.908	0.869	0.85	0.826	0.956	0.904	0.846	1	background
1	178201	1.059	1.075	1.242	1.16	1.114	1.036	1.037	1.017	1.07	1.202	1.064	1.07	background
1	178501	0.986	1.167	1.019	1.059	1.07	1.059	0.956	1.093	1.272	1.131	1.036	1	background
1	178801	1.128	0.97	0.973	0.961	0.999	0.976	0.882	1.021	1.041	1.01	0.801	1.066	background
1	179101	1.091	0.97	1.03	1.047	1.009	1.067	0.986	1.044	1.086	1.089	0.959	1.028	background
1	179401	0.766	0.817	0.801	0.693	0.729	0.791	0.714	0.795	0.908	0.847	0.777	1	background
1	179701	0.774	0.723	0.705	0.683	0.716	0.677	0.626	0.679	0.718	0.718	0.623	1	background
1	180001	1.053	0.823	0.883	0.935	0.852	0.893	0.868	0.773	0.983	0.93	0.812	1	background
1	180301	1.056	1.091	0.96	1.076	0.947	0.886	0.943	0.958	0.956	0.906	0.981	1.087	background
1	180601	1.153	1.149	1.033	1.045	1.107	1.049	1.035	0.96	1.031	0.926	1.053	1.162	background
1	180901	1.255	1.345	1.117	1.098	1.218	1.245	1.204	1.056	1.196	1.144	1.231	1.258	background
1	181201	1.121	1.021	1.086	0.949	1.066	1.025	1.079	0.99	1.045	1.224	0.998	1.142	background
1	181501	1.114	1.117	1.038	1.019	0.961	1.089	1.106	1.042	1.169	0.958	1.015	1.194	background
1	181801	1.028	0.928	0.936	0.97	0.877	0.958	0.992	0.86	1.164	0.898	0.85	1.034	background
1	182101	0.902	0.969	1.026	0.998	0.847	0.913	0.862	1.091	1.272	0.972	0.94	0.863	background
1	182401	0.85	0.857	0.9	1.011	0.906	0.835	0.859	0.851	1.166	1.01	0.808	0.81	background
1	182701	0.839	0.726	0.786	0.85	0.722	0.814	0.761	0.809	1.064	0.869	0.71	0.608	background
1	183001	0.798	0.973	0.864	1	0.816	0.802	0.857	0.902	1.031	0.872	1.026	0.853	background
1	183301	1.088	1.099	0.99	1.027	1.084	1.025	1.106	1.101	1.003	1.143	1.181	1.143	background
1	183601	1.17	1.066	1.051	1.094	1.099	1.185	1.128	1.108	1.039	1.129	1.088	1.071	background
1	183901	0.911	1.062	0.901	0.926	1	0.999	0.956	1.044	1.181	1.096	0.897	0.979	background
1	184201	0.731	0.884	0.862	0.916	0.971	0.932	0.903	0.9	1.094	0.924	0.86	1	background
1	184501	0.902	0.915	0.961	0.898	0.906	0.908	1.033	0.986	1.226	0.895	0.961	0.967	background
1	184801	0.84	0.96	0.874	0.798	0.877	0.927	0.99	0.874	1	0.939	0.975	0.895	background
1	185101	1.059	1.091	1.04	1.035	1.02	1.016	1.092	0.878	1.067	1.023	1.018	1.048	background
1	185401	0.96	1.112	1.018	0.912	1.011	0.984	0.988	0.87	0.937	0.973	0.884	1.051	background
1	185701	1.043	1.047	1.069	1.211	1.035	1.113	1.139	1.109	0.968	1.096	1.161	1.239	background
1	186001	0.783	0.736	0.68	0.893	0.759	0.794	0.793	0.857	0.834	0.799	0.86	1.097	background
1	186301	0.906	0.885	0.835	0.86	0.872	0.838	0.894	0.9	0.874	0.856	0.819	0.879	background
1	186601	0.83	0.819	0.828	0.85	0.828	0.773	0.79	0.804	0.946	0.771	0.864	1	background
1	186901	0.897	0.786	0.929	0.856	0.922	0.93	0.881	0.895	1.07	0.956	0.883	1	background
1	187201	1.048	0.94	1.001	1.062	0.917	1.058	1.059	1.163	1.299	1.003	1.064	1	background
1	187501	1.064	0.902	1.019	1.08	1.004	0.998	1.138	1.137	1.378	1.029	0.993	0.956	background
1	187801	0.818	0.682	0.786	0.853	0.853	0.747	0.779	0.791	0.864	0.789	0.801	0.743	background
1	188101	0.669	0.672	0.674	0.744	0.678	0.666	0.743	0.695	0.594	0.72	0.638	1	background
1	188401	0.958	0.932	0.962	0.881	0.848	0.988	0.934	0.915	0.638	0.932	0.888	1	background
1	188701	1.053	1.064	0.981	0.977	1.02	1.182	1.037	0.986	1.028	1.124	0.99	1.058	background
1	189001	0.947	0.955	0.827	0.881	0.958	0.924	0.872	0.87	1.189	0.944	0.86	0.973	background
1	189301	1.217	1.189	1.123	1.065	1.074	1.071	1.115	1.059	1.161	1.08	1.017	1.093	background
1	189601	1.132	1.212	1.122	1.025	1.137	1.188	1.236	1.218	1.154	1.352	1.192	1.242	background
1	189901	0.749	0.992	0.865	0.92	0.77	0.865	1.052	1.095	1.043	0.999	0.87	1	background
1	190201	0.903	0.996	0.993	0.987	0.934	0.969	1.026	1.117	1.116	0.979	1.182	1.016	background
1	190501	1.18	1.144	1.065	1.081	0.983	1.184	1.086	1.091	1.276	1.062	1.155	1.109	background
1	190801	0.879	0.696	0.84	0.86	0.818	0.852	0.697	0.692	1.041	0.763	0.841	1.034	background
1	191101	1.009	0.922	0.967	0.936	0.857	0.976	0.924	0.842	1.223	0.975	0.93	1	background
1	191401	0.85	0.842	0.885	0.833	0.891	0.872	0.791	0.922	1.026	0.844	0.782	1	background
1	191701	0.757	0.944	0.739	0.846	0.821	0.933	0.809	0.898	0.746	0.869	0.779	1	background
1	192001	0.935	1.143	0.986	0.962	1.017	1.16	1.065	1.049	1.137	1.126	0.978	1.036	background
1	192301	0.875	0.769	0.754	0.854	0.724	0.845	0.798	0.825	1.019	0.762	0.755	1	background
1	192601	0.727	0.814	0.67	0.787	0.824	0.736	0.803	0.885	1.041	0.805	0.793	0.799	background
1	192901	0.898	0.94	0.919	0.969	0.909	0.892	0.865	1.006	1.079	0.831	0.896	0.899	background
1	193201	0.836	0.865	0.944	0.876	0.751	0.908	0.866	0.917	1.007	0.737	0.864	0.964	background
1	193501	0.943	0.942	0.984	0.959	0.819	0.874	1.003	0.885	1.057	0.798	0.922	0.973	background
1	193801	0.731	0.906	0.957	0.83	0.73	0.938	0.85	0.899	0.998	0.85	0.739	1.039	background
1	194101	0.861	0.941	1.002	0.968	0.937	1.047	0.906	1.105	1.023	0.929	1.07	1.068	background
1	194401	0.874	0.863	0.918	0.837	0.879	1.064	0.923	0.993	1.059	0.823	0.845	0.949	background
1	194701	0.846	0.895	0.872	0.735	0.815	0.96	0.789	0.856	1.113	0.799	0.728	1	background
1	195001	0.853	0.838	1.034	0.814	0.928	0.838	0.747	0.836	1.169	0.963	0.807	1	background
1	195301	0.903	0.786	1.077	0.881	0.821	0.852	0.931	0.89	1.067	0.957	0.863	1	background
1	195601	0.936	0.874	0.893	0.967	0.91	0.863	0.906	0.87	1.368	0.776	0.962	1	background
1	195901	0.875	0.838	0.824	0.845	0.996	0.959	0.904	0.736	1.065	0.783	0.922	1	background
1	196201	0.762	0.737	0.8	0.799	0.827	0.816	0.824	0.72	0.788	0.768	0.845	1	background
1	196501	1.122	1.024	1.142	1.184	1.09	1.221	1.066	1.196	1.186	1.159	1.117	0.982	background
1	196801	1.212	1.11	1.162	1.102	1.16	1.14	1.157	1.015	1.269	1.066	1.244	1.021	background
1	197101	1.058	0.962	1.094	0.955	0.975	1	0.931	1.124	1.126	0.965	1.141	1.037	background
1	197401	0.935	0.928	0.884	0.977	0.94	0.915	1.015	1.048	1.372	0.983	0.978	0.954	background
1	197701	0.759	0.931	0.932	0.751	0.962	0.972	1.078	0.972	1.065	0.995	0.917	0.897	background
1	198001	0.935	1.077	0.983	0.999	0.969	0.953	1.043	1.052	1.098	1.058	1.011	1.016	background
1	198301	1.024	1.081	1.038	1.014	0.955	1.04	1.063	1.026	1.037	1.041	1.042	1.022	background
1	198601	1.057	0.956	1.058	0.992	0.962	1.009	1.062	0.925	1.042	0.903	0.978	0.955	background
1	198901	0.928	0.92	1.125	1.133	1.002	1.015	1.039	0.997	0.964	0.82	0.983	0.996	background
1	199201	0.924	0.921	0.942	0.987	1.071	0.849	0.814	0.883	1.226	1.01	0.878	0.975	background
1	199501	0.923	1.164	1.026	0.956	0.952	0.901	0.853	0.95	1.145	1.054	0.998	1.056	background
1	199801	0.79	0.84	0.761	0.8	0.646	0.731	0.662	0.719	0.954	0.685	0.802	0.744	background
1	200101	0.912	1.04	1.047	1.013	0.97	1.003	0.986	0.899	1.041	0.959	0.996	1	background
1	200401	1.132	1.286	1.181	1.255	1.222	1.14	1.237	1.16	1.12	1.204	1.156	1.271	background
1	200701	1.113	1.152	1.058	1.094	1.107	1.077	1.045	1.076	1.178	1.093	1.128	1	background
1	201001	1.109	1.002	1.103	0.984	0.957	1.09	0.923	1.033	1.366	1.093	1.028	1	background
1	201301	1.138	1.165	1.075	0.993	1.075	1.116	1.022	1.013	1.297	0.992	1.149	1.057	background
1	201601	0.869	1.014	0.889	0.912	0.979	1.032	0.834	0.934	1.253	0.964	1.031	0.885	background
1	201901	0.944	0.952	0.972	1.096	1.096	1.095	0.982	0.953	1.176	1.066	0.947	0.932	background
1	202201	0.767	0.722	0.8	0.856	0.733	0.802	0.741	0.769	1.103	0.821	0.772	1	background
1	202501	1.066	1.024	1.13	1.015	1.012	1.003	1.162	1.094	1.378	1.15	1.051	1	background
1	202801	0.702	0.624	0.742	0.767	0.714	0.65	0.708	0.792	0.829	0.694	0.814	1	background
1	203101	0.673	0.712	0.741	0.783	0.709	0.76	0.692	0.84	0.891	0.795	0.846	1	background
1	203401	0.97	1.021	0.97	0.928	0.898	1.04	0.905	1.011	0.954	0.94	1.075	1.031	background
1	203701	0.821	0.784	0.876	0.806	1.042	0.976	0.811	0.892	1.118	0.796	0.902	1.074	background
1	204001	0.718	0.851	0.806	0.854	0.864	0.835	0.884	0.695	0.992	0.784	0.965	0.999	background
1	204301	0.988	1.104	1.168	0.98	1.039	1.089	1.014	0.921	1.296	0.965	1.053	1.028	background
1	204601	0.91	0.887	0.999	0.923	0.999	1.152	0.984	0.826	1.193	1.004	0.916	0.899	background
1	204901	1.055	0.935	1.005	1.026	1.168	1.053	1.072	1.099	1.127	1.046	1.025	0.976	background
1	205201	1.085	1.012	1.198	1.062	1.194	1.088	1.158	1.095	1.302	1.019	1.157	1.069	background
1	205501	1.077	0.925	1.048	1.067	1.063	0.98	0.991	1.031	1.264	1.014	1.088	1.102	background
1	205801	0.923	1.08	1.057	1.095	1.029	1.033	0.938	1.03	1.288	1.022	0.987	1.039	background
1	206101	1.046	0.868	1.022	1.092	0.996	1.032	0.943	1.086	1.007	0.952	1.059	1.059	background
1	206401	0.987	0.881	1.098	1.032	1.112	0.949	1.021	1.072	1.037	0.959	1.055	1.061	background
1	206701	1.01	1.035	1.064	1.006	0.953	0.946	1.067	1.181	0.979	0.919	1.206	1.06	background
1	207001	1.036	1.053	1.068	1.023	0.98	1.105	1.014	1.135	0.964	0.962	0.97	1.015	background
1	207301	0.963	0.885	0.977	0.972	1.133	1.1	0.986	1.008	1.138	1.036	0.999	0.989	background
1	207601	0.846	0.764	0.93	0.864	0.952	0.903	0.826	0.854	1.037	0.962	0.906	1	background
1	207901	0.784	0.943	0.956	0.91	0.941	0.878	0.882	0.934	1.072	0.899	0.965	1	background
1	208201	0.816	0.781	0.941	0.852	0.866	0.803	0.885	0.887	0.81	0.821	0.796	1	background
1	208501	0.673	0.613	0.734	0.652	0.662	0.75	0.653	0.711	0.833	0.633	0.815	1	background
1	208801	0.64	0.653	0.751	0.674	0.662	0.669	0.605	0.687	0.744	0.663	0.719	1	background
1	209101	0.871	0.937	0.987	0.814	0.957	0.933	0.832	0.914	0.82	0.834	0.865	1	background
1	209401	0.806	0.811	0.799	0.798	0.927	0.857	0.818	0.916	0.944	0.791	0.887	0.887	background
1	209701	0.675	0.677	0.664	0.687	0.78	0.794	0.672	0.658	0.831	0.646	0.791	1	background
1	210001	0.733	0.795	0.71	0.811	0.838	0.748	0.716	0.723	0.834	0.8	0.753	1	background
1	210301	0.663	0.658	0.676	0.848	0.744	0.743	0.719	0.719	0.798	0.677	0.71	1	background
1	210601	0.643	0.582	0.711	0.772	0.601	0.684	0.647	0.659	1.023	0.672	0.621	1	background
1	210901	1.284	1.207	1.332	1.188	1.155	1.225	1.174	1.235	1.154	1.111	1.17	1.135	background
1	211201	0.98	0.879	1.066	0.901	1.1	1.076	0.951	1.032	1.115	1.213	0.932	1	background
1	211501	1.056	1.054	1.074	1.112	1.086	1.088	1.027	1.104	0.997	1.259	1.158	1	background
1	211801	0.746	0.867	0.864	0.905	0.82	0.828	0.815	0.832	0.959	0.963	1.005	0.718	background
1	212101	1.016	1.05	1.039	1.02	1.014	0.987	0.969	1.073	1.174	1.033	1.099	1.008	background
1	212401	0.972	0.967	0.996	1.038	0.955	1.06	1.004	1.041	0.915	0.964	0.881	1	background
1	212701	0.789	0.856	0.807	0.92	0.845	0.873	0.685	0.794	1.17	0.876	0.776	0.858	background
1	213001	0.788	0.71	0.909	0.772	0.88	0.859	0.757	0.847	0.982	0.916	0.831	1	background
1	213301	0.958	0.916	1.01	0.887	0.955	0.968	0.931	1.03	1.19	0.954	0.92	1	background
1	213601	1.048	0.929	1.034	0.898	0.846	0.859	0.92	0.942	0.983	1.143	0.971	0.907	background
1	213901	0.86	0.957	1.012	0.82	0.773	0.902	1.03	0.936	0.83	1.011	0.993	1	background
1	214201	1.202	1.31	1.214	1.181	1.164	1.242	1.294	1.185	0.953	1.142	1.192	1.003	background
1	214501	1.318	1.356	1.275	1.201	1.149	1.344	1.225	1.218	1.058	1.145	1.318	1.051	background
1	214801	0.968	1.111	1.063	1.07	1.05	1.071	1.1	1.004	0.868	1.04	1.229	0.979	background
1	215101	0.79	0.841	0.857	0.775	0.906	0.934	0.853	0.863	0.889	0.952	0.955	0.851	background
1	215401	0.865	0.909	1.024	0.903	0.919	0.977	0.921	0.816	1.054	1.155	0.977	1	background
1	215701	0.773	0.787	0.898	0.942	0.867	0.875	0.783	0.857	0.923	1.137	0.94	1	background
1	216001	0.88	0.91	1.039	0.988	1.106	1.033	0.955	1.052	0.948	1.102	1.091	1	background
1	216301	0.814	0.775	0.913	0.688	1.027	0.801	0.783	0.946	1.119	0.988	0.913	0.838	background
1	216601	0.587	0.573	0.608	0.639	0.63	0.596	0.511	0.606	0.791	0.678	0.731	1	background
1	216901	1.271	1.206	1.201	1.17	1.21	1.1	1.221	1.153	1.2	1.302	1.271	1.144	background
1	217201	1.048	1.279	1.123	1.043	1.048	0.889	1.011	1.061	0.913	1.194	1.201	1.002	background
1	217501	0.993	0.91	0.86	0.761	0.789	0.76	0.829	0.795	0.775	0.757	0.954	1	background
1	217801	0.964	0.881	1.005	0.848	0.805	0.895	0.804	0.842	0.814	0.875	0.954	1	background
1	218101	0.828	0.871	0.797	0.754	0.842	0.847	0.652	0.722	0.827	0.749	0.699	0.704	background
1	218401	1.016	0.874	0.946	0.779	1.106	1.006	0.88	0.922	0.898	0.848	0.955	0.957	background
1	218701	0.926	0.864	0.886	0.824	0.914	0.914	0.761	0.987	0.852	0.835	0.964	1	background
1	219001	0.67	0.656	0.734	0.694	0.691	0.676	0.665	0.74	0.702	0.634	0.646	1	background
1	219301	0.8	0.858	0.94	0.803	0.917	0.854	0.74	0.863	0.922	0.906	0.83	1	background
1	219601	0.826	0.842	0.875	0.777	0.832	0.923	0.844	0.792	1.042	0.786	0.867	1	background
1	219901	0.895	0.989	0.882	1.028	0.832	0.872	0.982	0.916	1.038	0.924	0.986	1	background
1	220201	0.825	0.82	0.86	0.869	0.747	0.825	0.665	0.836	0.741	0.886	0.81	1	background
1	220501	0.89	0.737	0.918	0.811	0.891	0.871	0.705	0.89	0.958	0.805	0.793	1	background
1	220801	1.133	0.966	0.995	0.911	1.154	0.999	0.906	0.949	1.102	0.947	1.133	1	background
1	221101	1.02	0.897	0.954	0.964	1.029	0.991	0.877	0.958	1.051	0.82	0.962	1.17	background
1	221401	1.002	1.007	0.893	0.978	0.925	0.957	0.985	0.868	1.336	0.939	0.846	1.103	background
1	221701	0.805	0.785	0.705	0.781	0.631	0.666	0.779	0.694	0.823	0.74	0.587	1	background
1	222001	0.874	0.822	0.823	0.812	0.785	0.749	0.902	0.812	0.951	0.869	0.816	1	background
1	222301	0.886	0.809	0.916	0.917	0.79	0.848	0.813	0.76	0.856	0.904	0.83	1	background
1	222601	0.788	0.8	0.854	0.818	0.748	0.946	0.808	0.857	0.831	0.808	0.827	1	background
1	222901	1.127	1.003	1.028	1.018	0.943	1.134	1.077	1.078	0.875	1.08	1.084	1.036	background
1	223201	1.577	1.403	1.38	1.338	1.265	1.373	1.526	1.54	1.291	1.57	1.349	1.377	background
1	223501	0.903	0.804	0.824	0.817	0.806	0.797	0.69	0.861	0.908	0.969	0.906	1	background
1	223801	0.788	0.759	0.894	0.855	0.86	0.819	0.804	0.874	1.18	0.934	0.911	0.811	background
1	224101	0.937	1.002	1.003	0.999	0.965	0.921	0.951	0.856	1.348	1.096	1.034	1	background
1	224401	0.866	0.839	0.944	0.894	0.769	0.905	0.826	0.825	1.024	0.948	0.718	0.865	background
1	224701	1.017	0.991	0.968	0.979	0.972	1.003	0.925	0.823	1.128	0.993	0.882	0.953	background
1	225001	1.243	1.102	1.066	1.086	1.24	1.073	0.988	1.003	1.183	0.956	1	1.007	background
1	225301	1.208	1.157	1.061	1.138	1.17	1.099	0.985	1.074	1.117	1.151	1.102	1.076	background
1	225601	0.828	0.783	0.682	0.659	0.633	0.676	0.64	0.689	0.781	0.862	0.871	1	background
1	225901	0.848	0.876	0.671	0.706	0.606	0.791	0.615	0.681	0.896	0.949	0.747	1	background
1	226201	0.999	1.003	0.996	0.761	0.939	0.912	0.779	0.936	1.056	1.061	0.93	1.161	background
1	226501	1.115	0.883	1.066	0.83	0.98	0.889	0.841	0.973	1.056	0.864	0.916	1.046	background
1	226801	1.002	0.863	1.021	0.983	0.938	0.886	0.97	0.905	1.17	0.87	0.975	1.044	background
1	227101	0.999	0.988	0.964	1.081	1.062	0.952	1.082	1.1	1.206	0.981	1.007	1.043	background
1	227401	1.028	0.858	0.886	1.005	0.867	0.992	0.876	0.927	1.282	0.996	0.896	1	background
1	227701	0.838	0.852	0.92	0.922	0.788	0.782	0.86	0.844	1.1	1.027	0.944	0.829	background
1	228001	1.067	1.102	0.934	0.857	0.957	0.961	1.126	1.127	1.021	1.026	1.167	1	background
1	228301	0.889	0.904	0.927	0.829	1.007	1.038	0.929	0.946	0.986	0.917	0.897	0.881	background
1	228601	0.851	0.967	0.962	1.04	1.04	0.981	0.821	1.077	1.012	0.894	0.98	0.777	background
1	228901	1.084	1.052	0.995	1.158	1.117	1.014	1.042	0.976	1.156	1.094	1.082	1.01	background
1	229201	0.872	0.921	0.91	0.905	0.815	0.834	0.891	0.795	1.239	0.853	0.924	1.006	background
1	229501	0.587	0.53	0.649	0.636	0.633	0.579	0.626	0.591	0.949	0.602	0.662	0.679	background
1	229801	0.71	0.783	0.784	0.794	0.695	0.657	0.631	0.679	1.003	0.756	0.758	1	background
1	230101	0.972	0.906	0.828	0.884	0.876	0.838	0.774	0.884	1.162	0.88	0.959	1	background
1	230401	0.991	0.908	0.797	0.88	0.855	0.988	0.835	0.992	1.115	0.933	0.949	1	background
1	230701	1.18	0.995	1.051	1.051	0.909	1.052	1	0.993	0.995	1.042	0.975	1	background
1	231001	0.913	0.973	0.989	1.022	0.85	1.096	1.098	0.876	1.153	0.939	0.931	0.937	background
1	231301	1.313	1.363	1.533	1.456	1.373	1.49	1.618	1.41	1.753	1.472	1.548	1.369	background
1	231601	1.626	1.644	1.837	1.562	1.537	1.448	1.554	1.707	1.698	1.657	1.676	1.453	background
1	231901	0.821	0.888	0.884	0.841	0.899	0.936	0.805	0.886	1.2	0.873	0.876	1	background
1	232201	0.736	0.895	0.913	0.78	0.89	0.911	0.92	0.867	1.261	0.911	0.899	0.912	background
1	232501	1.023	1.068	1.046	0.955	1.043	1.12	1.084	1.044	1.229	1.063	1.014	1	background
1	232801	1.131	0.992	0.963	1.113	1.054	0.914	1.056	1.053	1.156	1.176	1.09	0.989	background
1	233101	1.288	1.096	1.219	1.131	1.162	1.06	1.11	1.155	1.251	1.182	1.175	1.251	background
1	233401	1.084	1.071	1.184	1.07	1.01	1	1.023	1.151	1.2	1.098	1.022	1.192	background
1	233701	0.928	1.062	1.101	1.041	1.088	1.08	0.997	1.037	1.319	1.03	1.083	1.128	background
1	234001	0.836	0.851	0.885	0.78	0.881	0.923	0.826	0.763	1.18	0.918	0.965	1	background
1	234301	0.929	1.009	0.959	0.929	0.898	1.021	0.952	0.922	1.04	0.974	0.963	0.996	background
1	234601	0.861	0.884	1.129	0.878	1.031	1.009	1.096	0.819	1.413	0.983	0.952	1.106	background
1	234901	0.981	1.041	1.093	1.137	1.169	1.171	1.092	0.93	1.305	0.962	0.935	1.142	background
1	235201	0.796	0.921	0.903	0.991	1.072	0.906	0.966	0.926	1.193	0.844	0.908	1	background
1	235501	1.03	1.058	0.917	1.022	0.921	1.026	1.017	0.895	1.342	0.944	1.119	1.045	background
1	235801	1.123	1.067	1.018	1.067	1.049	1.002	0.969	0.956	1.164	1.166	0.994	1.039	background
1	236101	0.972	1.019	1.105	1.082	1.135	1.018	1.003	1.057	1.042	1.134	1.042	1.022	background
1	236401	1.305	1.301	1.232	1.235	1.33	1.175	1.213	1.344	1.245	1.225	1.237	1.135	background
1	236701	1.301	1.098	1.11	1.185	1.071	1.134	1.114	1.169	1.096	1.179	1.113	1.027	background
1	237001	1.051	0.936	1.034	0.961	0.912	0.955	0.992	1.048	1.272	1.061	0.991	1.014	background
1	237301	0.918	0.919	0.953	0.896	0.811	0.833	0.801	0.935	0.999	0.833	0.733	0.893	background
1	237601	1.231	1.137	1.16	1.223	1.27	1.135	1.144	1.115	1.187	1.077	1.131	1.194	background
1	237901	1.28	1.203	1.086	1.18	1.268	1.163	1.089	1.185	1.146	1.222	1.241	1.071	background
1	238201	1.143	1.221	1.119	1.16	1.099	1.136	1.087	1.127	1.145	1.126	1.143	1.052	background
1	238501	1.034	1.037	1.035	1.034	1.094	1.011	1.034	1.05	1.159	0.959	1.071	1.099	background
1	238801	1.091	0.998	1.087	1.128	1.111	0.978	1.051	0.994	1.123	1.052	1.185	1.103	background
1	239101	1.054	1.043	0.979	1.199	1.024	0.967	0.992	0.934	1.035	1.032	1.191	1	background
1	239401	1.032	1.014	1.048	1.08	1.094	1.053	1.077	1.013	1.152	1.033	1.159	1	background
1	239701	0.74	0.725	0.719	0.739	0.704	0.766	0.784	0.667	0.779	0.785	0.758	0.692	background
1	240001	1.13	1.193	1.131	1.188	1.031	1.143	1.096	1.075	0.916	1.248	1.163	1.089	background
1	240301	0.766	0.849	0.98	1.072	0.913	0.919	0.825	0.826	0.836	0.957	0.849	0.917	background
1	240601	0.854	0.934	1.004	0.99	0.89	1.051	0.885	0.839	1.187	1.034	0.982	1	background
1	240901	0.772	0.911	0.701	0.913	0.82	0.702	0.671	0.649	0.897	0.782	0.889	1	background
1	241201	0.957	0.937	0.883	0.967	0.916	0.801	0.915	0.929	1.089	0.972	0.946	1	background
1	241501	0.972	0.748	0.797	0.787	0.936	1.042	0.909	0.989	1.135	0.794	0.701	0.784	background
1	241801	1.154	1.102	1.067	1.045	1.145	1.121	1.1	1.159	1.134	1.235	1.077	1.078	background
1	242101	1.181	0.969	1.05	0.974	1.012	1.027	1.028	0.952	1.177	1.138	1.03	1.058	background
1	242401	0.951	0.898	0.978	0.871	0.831	0.922	0.945	0.897	0.957	0.829	0.87	1	background
1	242701	0.992	1.007	0.985	1.03	0.991	1.081	1.038	1.046	0.857	0.954	1.029	1	background
1	243001	0.546	0.499	0.602	0.586	0.581	0.608	0.551	0.59	0.569	0.548	0.541	1	background
1	243301	0.88	0.79	0.965	0.92	0.909	0.834	0.831	1.053	0.916	0.848	0.878	1.019	background
1	243601	0.828	0.789	0.731	0.82	0.804	0.719	0.865	0.872	1.232	0.79	0.804	0.861	background
1	243901	0.905	0.774	0.865	0.745	0.789	0.791	0.811	0.877	1.146	0.906	0.88	0.816	background
1	244201	1.05	0.996	0.938	0.907	0.902	0.878	0.789	1.039	1.232	0.973	1.074	1.048	background
1	244501	1.034	1.008	1.083	1.116	1.132	1.007	1.01	1.073	1.292	0.827	1.124	1.04	background
1	244801	1.314	1.131	1.117	1.221	1.176	1.228	1.302	1.153	1.236	0.974	1.163	1.258	background
1	245101	0.781	1.024	0.931	1.019	0.959	1.07	0.933	0.98	1.166	0.956	0.912	1.105	background
1	245401	0.95	0.951	1.036	0.967	1.172	0.951	1.011	1.08	1.471	0.858	0.971	1.003	background
1	245701	1.178	0.915	1.06	1.066	1.033	1.04	0.979	1.124	1.118	0.829	1.109	0.99	background
1	246001	1.163	1.171	1.126	1.152	1.147	1.135	1.069	1.187	1.027	1.131	1.295	1.04	background
1	246301	0.825	0.979	0.84	0.785	0.908	0.982	0.863	0.933	0.92	0.922	1.056	0.89	background
1	246601	0.931	0.867	0.831	0.776	0.869	0.871	0.907	0.904	0.926	0.815	0.866	0.916	background
1	246901	1.123	0.96	0.92	1.003	0.959	1.095	0.99	0.991	1.064	1.026	0.911	1.132	background
1	247201	1.097	0.812	0.827	0.897	0.653	0.899	0.805	0.825	0.972	0.894	1.06	1	background
1	247501	0.833	0.893	0.969	1.035	0.761	0.856	0.789	0.965	1.102	0.837	1.027	1	background
1	247801	0.308	0.313	0.281	0.319	0.257	0.239	0.26	0.295	0.237	0.278	0.328	0	depleted
1	248101	0.557	0.542	0.488	0.508	0.493	0.508	0.554	0.54	0.462	0.49	0.522	0.518	background
1	248401	0.861	0.904	0.762	0.937	0.81	0.947	0.839	0.859	1.153	0.839	0.922	1	background
1	248701	1.287	1.184	1.082	1.233	0.907	1.218	1.095	1.09	1.273	1.329	1.207	1.192	background
1	249001	1.137	0.855	1.057	0.955	0.829	1.145	1.01	1.049	1.045	1.044	1.125	1.049	background
1	249301	0.873	0.775	0.871	0.874	0.937	0.909	0.819	0.784	0.972	0.926	0.9	0.993	background
1	249601	1.041	1.175	1.137	1.179	1.13	0.988	1.176	1.096	1.091	1.197	1.11	1.169	background
1	249901	0.843	0.913	0.902	0.849	0.977	0.849	0.745	0.901	0.895	0.904	0.774	1	background
1	250201	0.84	0.795	0.82	0.809	0.926	0.837	0.707	0.799	0.692	0.839	0.805	0	depleted
1	250501	0.849	1.007	1.05	0.971	1.169	0.977	0.916	1.065	0.683	0.999	1.02	0	depleted
1	250801	0.925	1.035	1.112	0.977	1.056	1.052	0.984	1.18	0.835	1.108	1.094	1	background
1	251101	0.878	0.871	0.806	0.81	0.83	0.892	0.802	0.892	0.656	0.86	0.902	1	background
1	251401	1.009	1.008	0.998	1.008	1.001	1.002	1.007	1.002	1.011	1.001	1.004	1.01	background
1	251701	0.885	0.941	0.88	0.871	0.912	0.907	0.961	0.921	0.686	0.977	0.885	1	background
1	252001	0.798	0.936	0.813	0.878	0.836	0.865	0.775	0.806	0.68	0.91	0.805	1	background
1	252301	0.846	0.951	0.958	1.011	0.827	0.937	0.83	0.817	0.771	0.883	0.96	1	background
1	252601	0.914	0.989	1.129	1.065	1.033	1.105	1.155	0.991	0.816	1.125	1.096	1.047	background
1	252901	0.981	1.134	1	1.107	1.25	1.098	1.144	0.954	0.855	1.011	0.959	1.071	background
1	253201	0.782	0.915	0.835	1.025	0.958	0.896	1.014	0.874	0.742	0.771	0.93	0.983	background
1	253501	0.833	0.849	0.942	0.981	0.851	0.955	0.823	0.952	0.643	0.754	0.756	1	background
1	253801	0.84	0.817	0.866	0.768	0.785	0.756	0.878	0.874	0.591	0.713	0.783	1	background
1	254101	0.815	0.758	0.905	0.849	0.709	0.811	0.839	0.856	0.492	0.878	0.771	1	background
1	254401	0.865	0.791	0.811	0.752	0.764	0.827	0.755	0.787	0.754	0.815	0.787	1	background
1	254701	0.809	0.956	0.813	0.782	0.851	0.766	0.719	0.786	0.913	0.892	0.794	0.877	background
1	255001	0.601	0.684	0.666	0.599	0.626	0.606	0.605	0.695	0.783	0.672	0.694	1	background
1	255301	0.872	0.968	0.9	0.928	1.008	0.951	0.97	0.972	1.005	0.89	0.961	1	background
1	255601	0.847	0.757	0.752	0.945	0.925	0.854	0.841	0.767	1.013	0.757	0.938	1	background
1	255901	0.999	0.878	1.003	1.023	1.013	1.107	1.026	0.831	0.954	1.009	0.957	1.052	background
1	256201	0.966	1.021	1.117	1.111	1.103	1.137	1.071	0.915	0.949	1.205	1.003	1.277	background
1	256501	0.897	0.884	0.874	0.914	0.878	0.875	0.827	0.754	0.706	0.906	0.924	0.935	background
1	256801	1.044	1.067	0.912	0.952	1.002	0.971	0.975	0.819	0.876	1.031	1.083	1.124	background
1	257101	0.819	1.005	1.037	0.974	1.058	0.962	1.008	1.008	0.807	0.96	1.075	0.955	background
1	257401	0.958	0.897	0.998	1.079	1.042	1.079	0.959	0.946	1.011	0.781	1.139	1	background
1	257701	1.13	1.061	1.176	1.129	1.068	1.123	1.046	1.022	1.045	1.083	1.098	1.132	background
1	258001	0.897	0.827	1.016	0.929	0.839	0.77	0.86	0.884	0.826	0.895	0.845	1	background
1	258301	0.733	0.791	0.889	0.858	0.788	0.822	0.786	0.665	0.821	0.915	0.881	1	background
1	258601	0.676	0.77	0.912	0.736	0.92	0.964	0.812	0.788	0.967	0.92	0.98	1	background
1	258901	1.015	0.923	1.086	0.922	1.004	1.065	1.015	1.198	1.258	0.929	1.128	1.155	background
1	259201	1.129	1.002	1.144	1.101	1.07	1.155	1.065	1.164	1.329	1.196	1.15	1.071	background
1	259501	1.144	0.979	0.958	0.97	1.07	1.125	1.004	1.05	1.158	0.951	1.02	1	background
1	259801	1.025	0.941	0.941	0.96	1.021	1.015	0.986	0.928	1.132	0.879	0.878	0.838	background
1	260101	1.004	1.052	1.035	1.218	1.12	1.051	0.973	1.061	1.176	1.117	0.998	0.888	background
1	260401	0.923	0.944	0.964	1.083	0.988	1.051	0.867	1.043	1.208	1.138	0.973	1.059	background
1	260701	1.024	0.952	1.083	1.032	0.919	0.959	1.01	1.1	0.979	1.127	1.049	1.114	background
1	261001	0.908	0.826	1.098	0.87	0.945	0.925	0.993	0.994	0.898	1.039	1.125	1.034	background
1	261301	1.146	1.251	1.236	1.139	1.187	1.15	1.109	1.205	1.026	1.115	1.224	1.164	background
1	261601	1.145	1.087	1.23	1.114	0.983	1.159	1.059	0.953	1.21	1.11	1.173	1.003	background
1	261901	0.688	0.663	0.682	0.647	0.576	0.666	0.614	0.584	0.69	0.628	0.64	1	background
1	262201	1.029	1.014	1.047	1.099	0.924	1.065	1.075	0.887	1.1	1.071	1.188	1.005	background
1	262501	0.849	0.805	0.886	0.905	0.839	0.839	0.806	0.691	0.753	0.802	0.83	1	background
1	262801	0.477	0.421	0.582	0.557	0.513	0.552	0.434	0.463	0.552	0.506	0.535	0	depleted
1	263101	0.827	0.808	0.979	1.034	0.916	0.888	0.765	1.003	0.982	0.92	0.941	1	background
1	263401	1.019	1.053	1.116	0.963	1.006	0.981	0.93	1.019	1.263	0.953	1.064	0.996	background
1	263701	0.932	0.949	0.991	0.892	1.058	0.986	0.912	0.88	1.147	0.907	1.004	0.957	background
1	264001	1.089	1.093	1.055	1.001	1.151	1.124	1.153	1.007	1.197	1.138	1.137	1.049	background
1	264301	0.951	0.912	1.116	1.049	1.085	1.059	1.079	0.957	1.284	1.14	1.075	1.062	background
1	264601	1.176	1.112	1.326	1.205	1.129	1.19	1.219	1.115	1.396	1.279	1.071	1.136	background
1	264901	0.925	0.931	1.089	0.977	0.894	0.955	0.855	0.875	1.211	1.028	0.866	1.011	background
1	265201	0.924	0.919	0.884	0.802	0.785	0.878	0.724	0.845	1.068	0.828	0.91	0.828	background
1	265501	0.937	0.88	0.967	0.837	0.871	0.833	0.834	0.825	1.102	0.811	0.809	0.882	background
1	265801	0.813	0.805	0.974	0.876	0.874	0.894	0.855	0.799	1.034	0.802	0.806	0.949	background
1	266101	0.857	1.077	1.095	0.985	0.885	0.962	0.777	0.906	1.132	1.074	0.966	1	background
1	266401	0.997	0.929	1.049	1.054	0.94	0.991	0.959	0.987	1.372	1.102	1.042	1	background
1	266701	0.902	0.938	0.957	1.075	1.1	1.003	0.935	0.888	1.427	0.993	1.126	1	background
1	267001	0.778	0.86	0.841	0.939	0.954	0.875	0.827	0.793	1.017	0.901	0.826	1	background
1	267301	0.558	0.627	0.657	0.744	0.723	0.735	0.558	0.645	0.824	0.735	0.596	1	background
1	267601	0.504	0.539	0.457	0.503	0.48	0.478	0.489	0.519	0.554	0.483	0.504	0	depleted
1	267901	0.661	0.868	0.902	0.864	0.765	0.839	0.813	0.717	1.056	0.92	0.838	1	background
1	268201	0.63	0.78	0.884	0.949	0.757	0.813	0.819	0.824	1.084	0.941	0.955	1	background
1	268501	0.717	0.693	0.68	0.855	0.697	0.846	0.67	0.829	0.96	0.745	0.871	1	background
1	268801	1.54	1.501	1.06	1.409	1.078	1.384	0.853	1.253	1.253	1.586	1.298	1.324	background
1	269101	0.756	0.705	0.639	0.755	0.711	0.753	0.512	0.614	1.163	0.752	0.656	1	background
1	269401	0.101	0.106	0.101	0.114	0.149	0.118	0.095	0.087	0.513	0.142	0.141	0	depleted
1	269701	0.476	0.468	0.425	0.477	0.502	0.472	0.437	0.439	0.941	0.433	0.555	1	background
1	270001	0.832	0.855	0.732	0.948	0.856	0.856	0.711	0.89	1.206	0.722	0.964	1	background
1	270301	1.123	1.05	1.036	1.108	1.085	1.018	0.994	1.125	1.405	0.987	1.063	1.063	background
1	270601	0.985	0.956	1.004	0.962	0.977	0.892	0.709	0.884	1.287	1.05	0.942	1.028	background
1	270901	1.021	0.883	0.943	1.138	0.763	0.939	0.744	0.907	1.076	0.842	1.022	1	background
1	271201	0.942	0.802	0.881	1.061	0.881	1.011	0.759	0.817	1.135	0.99	0.876	0.86	background
1	271501	0.655	0.55	0.561	0.617	0.555	0.661	0.497	0.595	0.727	0.634	0.505	1	background
1	271801	0.902	0.782	0.764	0.797	0.738	0.886	0.684	0.782	1.019	0.698	0.749	1	background
1	272101	0.934	1.01	1.015	0.959	0.844	0.84	0.806	0.982	1.063	0.833	1.021	1	background
1	272401	1.067	1.04	1.042	1.027	0.971	0.911	0.826	1.091	1.062	0.914	1.057	1	background
1	272701	0.94	1.011	0.877	0.97	0.882	0.968	0.808	1.038	1.191	0.724	1.004	0.859	background
1	273001	0.812	0.871	0.867	0.874	0.846	0.859	0.739	0.754	1.077	0.631	0.854	1	background
1	273301	0.973	1.026	0.946	0.863	0.932	0.873	0.8	0.833	1.024	0.788	0.927	1	background
1	273601	0.561	0.583	0.513	0.664	0.642	0.631	0.439	0.414	0.668	0.575	0.576	1	background
1	273901	0.586	0.636	0.588	0.735	0.72	0.837	0.55	0.652	0.769	0.594	0.769	1	background
1	274201	0.548	0.478	0.498	0.507	0.5	0.707	0.502	0.441	0.73	0.394	0.545	0	depleted
1	274501	0.138	0.077	0.118	0.218	0.101	0.304	0.095	0.055	0.3	0.153	0.07	0.146	depleted
1	274801	1.079	1.146	0.754	1.013	1.013	1.443	0.777	1.034	1.296	1.141	1.014	1.198	background
1	275101	1.211	1.169	0.87	1.151	1.168	1.376	0.828	1.18	1.078	1.238	1.212	1	background
1	275401	1.02	0.968	0.855	0.881	1.117	1.167	0.81	1.096	0.714	1.209	1.239	1	background
1	275701	0.98	1.022	1.103	0.999	1.088	0.856	0.828	0.895	1.089	1.019	0.94	1.106	background
1	276001	1.096	1.019	1.053	0.957	1.039	0.876	0.79	0.96	0.903	0.982	0.954	1.019	background
1	276301	0.751	0.81	0.794	0.774	0.762	0.875	0.725	0.761	0.745	0.804	0.803	1	background
1	276601	6.017	5.688	4.664	5.528	5.46	4.379	4.796	6.137	4.383	5.815	5.622	4.831	amplified
1	276901	1.711	1.818	1.307	1.678	1.699	1.559	1.288	1.679	1.84	1.693	1.69	1.402	background
1	277201	0.923	0.819	0.665	0.827	0.815	0.975	0.674	0.924	0.646	0.902	0.991	0.779	background
1	277501	1.274	1.112	0.789	1.308	1.172	1.329	0.69	1.158	1.129	1.178	1.253	1.024	background
2	277801	2.665	2.835	3.094	2.878	2.932	2.868	3.116	2.674	2.373	2.862	2.753	2.691	amplified
2	278101	2.32	2.253	2.702	2.359	2.672	2.988	2.47	2.785	2.286	2.683	2.478	2.312	amplified
2	1	0.511	0.472	0.554	0.476	0.565	0.393	0.567	0.604	0.485	0.529	0.621	1	background
2	301	0.58	0.58	0.52	0.535	0.553	0.523	0.6	0.579	0.492	0.545	0.561	1	background
2	601	1.042	1.042	1.039	1.046	1.039	1.043	1.039	1.037	1.061	1.04	1.044	1.048	background
2	901	1.88	1.855	1.684	1.976	1.674	1.595	1.647	1.627	1.916	1.752	1.622	2	amplified
2	1201	5.564	5.561	5.194	5.917	5.112	5.572	5.766	5.483	4.039	5.758	5.066	5.534	amplified
2	1501	7.444	7.39	7.429	7.629	7.396	7.927	7.625	7.473	6.368	7.36	7.064	7.054	amplified
2	1801	2.785	2.622	2.754	2.68	2.733	2.995	2.917	2.706	2.068	2.648	2.678	2.638	amplified
2	2101	0.565	0.553	0.492	0.522	0.521	0.503	0.577	0.544	0.458	0.515	0.509	0.539	background
2	2401	1.042	1.042	1.039	1.046	1.039	1.043	1.039	1.037	1.061	1.04	1.044	1.048	background
2	2701	1.042	1.042	1.039	1.046	1.039	1.043	1.039	1.037	1.061	1.04	1.044	1.048	background
2	3001	1.042	1.042	1.039	1.046	1.039	1.043	1.039	1.037	1.061	1.04	1.044	1.048	background
2	3301	1.042	1.042	1.039	1.046	1.039	1.043	1.039	1.037	1.061	1.04	1.044	1.048	background
2	3601	1.042	1.042	1.039	1.046	1.039	1.043	1.039	1.037	1.061	1.04	1.044	1.048	background
2	3901	1.042	1.042	1.039	1.046	1.039	1.043	1.039	1.037	1.061	1.04	1.044	1.048	background
2	4201	1.042	1.042	1.039	1.046	1.039	1.043	1.039	1.037	1.061	1.04	1.044	1.048	background
2	4501	1.042	1.042	1.039	1.046	1.039	1.043	1.039	1.037	1.061	1.04	1.044	1.048	background
2	4801	1.042	1.042	1.039	1.046	1.039	1.043	1.039	1.037	1.061	1.04	1.044	1.048	background
2	5101	1.042	1.042	1.039	1.046	1.039	1.043	1.039	1.037	1.061	1.04	1.044	1.048	background
2	5401	1.042	1.042	1.039	1.046	1.039	1.043	1.039	1.037	1.061	1.04	1.044	1.048	background
2	5701	1.042	1.042	1.039	1.046	1.039	1.043	1.039	1.037	1.061	1.04	1.044	1.048	background
2	6001	1.042	1.042	1.039	1.046	1.039	1.043	1.039	1.037	1.061	1.04	1.044	1.048	background
2	6301	1.042	1.042	1.039	1.046	1.039	1.043	1.039	1.037	1.061	1.04	1.044	1.048	background
2	6601	1.042	1.042	1.039	1.046	1.039	1.043	1.039	1.037	1.061	1.04	1.044	1.048	background
2	6901	1.042	1.042	1.039	1.046	1.039	1.043	1.039	1.037	1.061	1.04	1.044	1.048	background
2	7201	1.042	1.042	1.039	1.046	1.039	1.043	1.039	1.037	1.061	1.04	1.044	1.048	background
2	7501	1.042	1.042	1.039	1.046	1.039	1.043	1.039	1.037	1.061	1.04	1.044	1.048	background
2	7801	0.919	0.913	0.887	0.902	0.901	0.895	0.919	0.905	0.895	0.895	0.898	0.912	background
2	8101	0.114	0.056	0.093	0.153	0.065	0.099	0.082	0.073	0.173	0.095	0.114	0	depleted
2	8401	0.729	0.713	0.763	0.827	0.652	0.749	0.775	0.676	0.541	0.785	0.797	1	background
2	8701	0.964	0.762	0.856	0.992	0.844	0.998	0.869	0.775	0.785	1.023	1.019	1	background
2	9001	0.977	1.031	1.089	1.111	1.063	1.112	1.086	1.081	1.001	0.996	1.09	1.099	background
2	9301	1.093	1.089	1.02	1.223	1.309	1.108	1.005	1.05	0.972	1.022	1.08	1.197	background
2	9601	1.029	0.946	1.033	1.129	1.086	1.12	1.074	0.994	1.002	1.003	1.046	1.014	background
2	9901	0.957	0.841	0.856	0.929	0.855	0.794	0.888	0.865	0.916	0.914	0.86	1	background
2	10201	0.798	0.763	0.771	0.755	0.768	0.721	0.679	0.848	0.833	0.77	0.952	0.82	background
2	10501	0.987	0.813	1.041	0.872	0.9	0.894	0.871	1.052	1.035	0.964	1.046	1.071	background
2	10801	1.164	0.979	1.101	0.974	1.101	1.112	1.054	1.098	0.929	1.105	1.07	1	background
2	11101	0.792	0.857	0.835	0.773	0.807	0.772	0.898	0.761	0.587	0.8	0.788	1	background
2	11401	0.626	0.711	0.667	0.565	0.665	0.61	0.682	0.624	0.454	0.591	0.617	1	background
2	11701	0.93	0.991	0.954	0.868	0.828	0.977	0.885	0.903	0.842	0.889	0.934	1	background
2	12001	0.724	0.764	0.776	0.639	0.665	0.732	0.705	0.708	0.546	0.776	0.778	1	background
2	12301	0.932	0.867	1.016	0.95	0.959	1.064	0.949	1.003	0.943	0.989	0.945	1	background
2	12601	0.877	0.925	1.011	1.023	0.953	1.05	0.971	1.021	0.938	1.098	0.907	1	background
2	12901	0.735	0.852	0.853	0.68	0.683	0.766	0.741	0.779	0.957	0.75	0.776	1	background
2	13201	0.917	0.911	0.927	0.876	0.877	0.848	0.919	0.866	1.154	0.846	0.981	0.797	background
2	13501	0.929	0.903	0.923	1.017	1.043	0.946	1.007	0.882	1.194	0.934	0.951	1.093	background
2	13801	0.972	0.913	1.03	1.007	1.117	1.063	1.035	0.925	0.927	0.942	1.063	1.089	background
2	14101	0.698	0.696	0.846	0.932	0.924	0.858	0.8	0.844	1.005	0.804	0.932	1	background
2	14401	0.771	0.871	0.846	1.051	0.877	0.892	0.905	0.978	0.975	0.831	0.917	1	background
2	14701	0.96	1.065	1.045	1.224	0.95	0.958	0.882	1.013	1.121	1.089	1.08	1.039	background
2	15001	0.909	0.946	0.901	0.907	0.968	0.856	1.076	0.938	1.099	1.045	0.981	1.028	background
2	15301	1.115	1.013	0.958	1.02	1.13	1.051	1.163	1.018	1.202	1.071	1.065	1.079	background
2	15601	1.176	1.126	0.976	0.979	1.017	1.026	1.164	1.067	1.186	1.071	0.992	1.146	background
2	15901	1.081	1.065	1.057	1.024	0.902	0.963	1.066	0.987	1.31	1.039	1.03	1.117	background
2	16201	0.836	0.887	0.979	1.019	0.874	0.939	0.904	0.93	1.132	1.05	0.865	1	background
2	16501	1.086	1.008	1.016	0.958	0.997	1.019	0.939	1.064	1.024	1.053	0.89	1	background
2	16801	0.936	0.938	1.054	0.871	0.997	0.93	0.868	1.037	1.006	0.969	0.905	1.056	background
2	17101	0.88	0.867	1.03	0.877	0.937	0.955	0.835	0.926	0.917	0.9	0.796	0.839	background
2	17401	0.829	0.753	0.828	0.908	0.858	0.942	0.921	0.879	0.925	0.899	0.954	0.828	background
2	17701	0.772	0.798	0.778	0.757	0.824	0.753	0.749	0.705	0.927	0.817	0.71	0.763	background
2	18001	0.913	0.919	1.012	1.067	1.141	0.971	0.918	0.973	0.987	1.067	0.868	1	background
2	18301	1.011	0.953	1.073	1.128	1.193	1.13	1.036	0.966	1.018	1.044	0.943	0.819	background
2	18601	1.235	1.125	1.133	1.186	1.219	1.116	1.119	1.168	1.183	1.013	1.125	0.948	background
2	18901	0.875	0.866	0.934	0.846	0.874	0.913	0.988	0.894	1.034	0.773	0.932	0.824	background
2	19201	0.933	0.88	0.945	0.99	1.084	1.125	1.209	0.914	0.974	1.05	1.041	1.118	background
2	19501	1.165	1.077	1.173	1.172	1.24	1.229	1.151	1.103	0.928	1.198	1.073	1.155	background
2	19801	1.405	1.285	1.336	1.277	1.255	1.32	1.324	1.338	0.936	1.403	1.246	1.287	background
2	20101	1.08	0.996	0.977	0.969	0.899	1.022	1.044	1.025	1.135	1.028	0.939	1	background
2	20401	0.911	0.856	0.967	0.931	0.866	0.894	0.927	0.944	0.956	0.807	0.929	0.804	background
2	20701	0.491	0.527	0.554	0.537	0.475	0.5	0.536	0.564	0.593	0.483	0.511	0	depleted
2	21001	0.645	0.64	0.637	0.618	0.678	0.686	0.523	0.583	0.666	0.629	0.702	1	background
2	21301	0.568	0.582	0.592	0.523	0.58	0.565	0.479	0.494	0.572	0.59	0.581	1	background
2	21601	0.258	0.315	0.388	0.365	0.399	0.318	0.22	0.306	0.248	0.4	0.321	0	depleted
2	21901	0.358	0.406	0.486	0.403	0.406	0.416	0.256	0.451	0.401	0.522	0.423	0.423	depleted
2	22201	0.425	0.469	0.495	0.485	0.503	0.414	0.37	0.525	0.497	0.459	0.478	0.461	depleted
2	22501	0.38	0.37	0.343	0.347	0.399	0.311	0.314	0.36	0.396	0.314	0.383	0.381	depleted
2	22801	0.668	0.673	0.647	0.693	0.674	0.666	0.619	0.6	0.62	0.564	0.52	0.658	background
2	23101	0.925	1.021	1.02	0.957	1.128	0.941	0.975	1.052	0.905	1.024	0.889	0.932	background
2	23401	0.628	0.807	0.734	0.765	0.795	0.697	0.68	0.733	0.68	0.753	0.742	1	background
2	23701	0.859	1.139	0.982	1.099	1.198	1.125	1.109	1.119	1.005	0.953	0.918	1.038	background
2	24001	0.857	0.994	0.93	0.962	1.106	1.037	0.936	0.904	0.894	0.885	1.005	1.009	background
2	24301	0.918	0.887	0.96	0.836	0.945	0.883	0.941	0.889	0.766	0.783	0.967	1	background
2	24601	0.966	0.986	0.926	0.908	1.061	1.069	1.079	1.022	0.8	0.988	0.932	1.098	background
2	24901	0.983	0.909	0.776	0.963	0.939	0.988	1	0.894	0.87	0.919	0.904	0.957	background
2	25201	1.002	0.895	0.932	1.041	0.945	1.069	0.986	0.952	0.947	0.927	0.841	1	background
2	25501	0.797	0.777	0.861	0.847	0.829	0.98	0.793	0.845	0.712	0.854	0.783	1	background
2	25801	0.863	0.881	0.791	0.809	0.868	0.861	0.788	0.859	0.814	0.752	0.887	1	background
2	26101	0.851	0.862	0.82	0.8	0.735	0.855	0.803	0.822	0.832	0.924	0.908	1	background
2	26401	0.616	0.769	0.747	0.756	0.779	0.782	0.718	0.786	0.881	0.869	0.826	1	background
2	26701	0.702	0.825	0.817	0.788	0.838	0.81	0.743	0.681	0.894	0.696	0.794	1	background
2	27001	0.888	0.971	0.995	0.847	1.061	1.092	0.9	0.848	1.086	1.014	0.974	1	background
2	27301	0.839	0.788	0.874	0.844	0.878	0.948	0.872	0.81	1.035	0.909	0.76	1	background
2	27601	0.948	0.892	0.78	0.796	0.846	0.902	0.812	0.84	1.108	0.877	0.806	1	background
2	27901	1.118	1.022	1.016	1.106	1.139	1.142	1.183	1.137	1.127	1.087	1.064	1.202	background
2	28201	1.009	0.956	0.992	1.019	1.085	0.973	1.072	0.988	0.841	0.982	0.822	1	background
2	28501	0.869	0.862	0.997	0.835	0.897	0.895	0.917	0.956	0.865	0.921	0.944	1	background
2	28801	0.773	0.756	0.889	0.884	0.859	0.985	0.898	0.838	0.923	0.947	1.041	0.885	background
2	29101	0.726	0.809	0.895	0.787	0.702	0.751	0.799	0.78	0.778	0.849	0.73	1	background
2	29401	0.699	0.628	0.675	0.592	0.605	0.558	0.703	0.62	0.564	0.652	0.63	1	background
2	29701	0.813	0.826	0.84	0.908	0.885	0.817	0.785	0.768	0.817	0.814	0.861	1	background
2	30001	0.477	0.516	0.61	0.579	0.677	0.554	0.525	0.531	0.729	0.565	0.661	1	background
2	30301	0.667	0.866	0.852	0.787	0.86	0.861	0.796	0.794	0.963	0.897	0.796	1	background
2	30601	0.79	0.872	0.893	0.937	0.876	0.903	0.839	0.841	1.064	1.07	0.932	1	background
2	30901	0.84	0.895	0.992	0.988	0.91	0.967	0.838	0.979	1.072	0.986	0.86	0.99	background
2	31201	0.988	1.005	0.967	0.979	1.054	0.921	0.872	1.01	0.985	1.034	0.931	1.093	background
2	31501	0.986	0.865	0.988	0.966	0.973	1.082	0.896	1.009	1.184	1.028	0.902	1.052	background
2	31801	0.888	0.929	1.025	0.943	0.933	1.003	0.949	0.956	0.937	1.028	1.001	1.061	background
2	32101	0.747	0.867	0.792	0.899	0.927	0.723	0.818	0.771	0.936	0.711	0.796	0.9	background
2	32401	0.935	1.006	0.996	0.961	0.962	0.894	0.935	0.917	0.939	0.822	0.806	0.962	background
2	32701	0.841	0.769	0.9	0.778	0.855	0.924	0.793	0.892	0.987	0.803	0.819	0.93	background
2	33001	0.896	0.776	0.895	0.957	0.878	0.927	0.915	0.904	1.234	0.868	0.924	0.952	background
2	33301	0.829	0.825	0.92	1.004	0.804	0.929	0.924	0.869	1.195	0.938	0.922	0.947	background
2	33601	0.96	0.98	0.996	1.002	0.983	1.076	0.951	0.962	1.126	0.965	1.109	1.041	background
2	33901	0.894	0.864	0.793	0.791	0.756	0.854	0.628	0.813	1.099	0.75	0.781	0.854	background
2	34201	0.887	0.953	0.901	0.902	0.899	1.015	0.929	1.011	1.042	1.035	0.835	0.921	background
2	34501	1.039	0.941	1.117	1.084	1.024	1.09	1.263	1.125	1.113	1.043	0.942	1	background
2	34801	0.928	0.85	1.016	0.959	0.929	0.906	1.011	0.876	1.082	0.883	0.916	0.809	background
2	35101	0.781	0.712	0.767	0.703	0.676	0.776	0.85	0.645	1.038	0.867	0.814	1	background
2	35401	0.75	0.817	0.807	0.91	0.842	0.941	0.86	0.909	0.843	0.927	0.795	1	background
2	35701	0.76	0.868	0.887	0.852	0.922	1.025	0.854	0.99	1.039	0.89	0.832	1	background
2	36001	1.073	0.988	1.1	1.102	1.014	1.128	0.997	1.124	1.005	1.097	1.234	1.055	background
2	36301	1.155	0.974	1.12	1.052	1.121	1.06	1.003	1.122	1.023	1.006	1.226	1.095	background
2	36601	1.05	1.046	1.113	1.048	1.187	1.056	1.004	0.978	1.242	1.074	1.053	1.003	background
2	36901	0.908	0.967	0.807	0.922	0.923	0.942	0.88	0.825	1.162	0.928	0.991	0.854	background
2	37201	0.683	0.87	0.939	0.933	0.911	0.878	0.878	0.927	1.155	0.834	0.993	0.922	background
2	37501	0.776	0.747	0.888	0.831	0.965	0.785	0.863	1.016	1.099	0.793	0.828	1	background
2	37801	0.821	0.725	0.84	0.853	0.912	0.801	0.749	0.867	0.912	0.917	0.742	0.849	background
2	38101	0.938	0.918	1.094	0.999	1.019	0.986	0.943	0.84	1.116	0.975	0.967	0.944	background
2	38401	0.917	0.734	0.993	0.934	0.953	1.03	0.873	0.84	1.147	0.748	1.072	0.971	background
2	38701	0.714	0.639	0.698	0.73	0.741	0.858	0.749	0.648	1.104	0.654	0.832	1	background
2	39001	1.035	1.024	0.871	0.99	1.096	1.062	0.976	1.023	1.241	1.027	0.966	1.032	background
2	39301	1.291	1.208	1.13	1.134	1.301	1.119	1.037	1.193	1.221	1.178	1.096	1.136	background
2	39601	0.889	0.846	0.758	0.772	0.793	0.83	0.714	0.757	1.073	0.904	0.714	0.815	background
2	39901	1.089	0.854	0.91	0.975	0.898	0.878	0.712	0.967	1.153	0.977	0.905	0.938	background
2	40201	1.068	1.028	0.912	0.944	0.999	0.82	0.949	1.096	1.204	0.944	0.911	1.124	background
2	40501	1.004	0.842	0.916	0.936	1.028	0.941	1.006	0.937	0.991	0.91	0.952	1.109	background
2	40801	1.19	1.159	1.158	1.116	1.09	1.125	1.223	1.16	1.109	1.184	1.132	1.237	background
2	41101	1.292	1.165	1.238	1.138	1.246	1.116	1.274	1.219	1.224	1.416	1.234	1.142	background
2	41401	0.703	0.699	0.793	0.806	0.824	0.815	0.806	0.814	0.978	0.773	0.884	1	background
2	41701	0.981	0.972	0.919	1.039	0.956	1.042	1.176	0.977	1.244	0.905	0.915	1.039	background
2	42001	1.009	1.031	1.097	0.937	0.959	1.051	1.047	0.912	1.163	0.973	0.989	0.972	background
2	42301	0.859	0.892	0.884	0.918	0.846	1.029	0.854	0.866	1.14	0.858	0.893	0.914	background
2	42601	0.998	0.787	1.025	1.042	0.87	1.01	1.109	1.026	1.217	1.048	0.995	1.006	background
2	42901	0.999	0.961	1.019	1.053	0.993	0.953	0.984	1.079	1.176	1.085	0.963	0.977	background
2	43201	0.918	0.814	1.042	0.979	1.002	0.95	0.873	1.033	1	0.932	0.962	1.006	background
2	43501	0.878	0.847	1.021	0.931	1.159	0.916	0.984	0.872	1.153	1.011	1.021	1.007	background
2	43801	0.907	0.823	0.984	0.856	1.025	0.972	0.906	0.891	1.205	0.86	0.935	0.923	background
2	44101	1.138	0.958	0.917	0.95	1.057	1.112	1.103	1.075	1.088	1.076	0.965	0.96	background
2	44401	1.001	0.939	0.887	1.045	1.005	0.986	0.939	1.049	1.136	1.094	0.897	1.127	background
2	44701	0.73	0.792	0.946	0.891	0.923	1.006	0.878	0.986	1.121	0.88	0.922	0.872	background
2	45001	0.813	0.646	0.87	0.78	0.75	0.853	0.849	0.811	1.206	0.737	0.803	0.781	background
2	45301	0.875	0.806	0.908	0.772	0.767	0.835	0.838	0.963	1.11	0.831	0.784	1	background
2	45601	0.93	0.985	1.138	0.972	0.912	0.948	1.006	1.241	1.182	0.95	0.935	1	background
2	45901	0.964	0.946	1.015	0.823	0.726	0.862	0.869	1.023	1.072	1.004	0.882	1.071	background
2	46201	1.038	1.049	1.029	0.997	0.921	0.997	0.956	1.036	1.071	1.168	0.941	1.02	background
2	46501	0.984	1.064	0.967	1.134	1.06	0.917	1.032	1.062	1.065	1.024	0.973	0.894	background
2	46801	0.639	0.843	0.921	0.95	1.008	0.965	0.988	0.967	1.089	0.91	0.941	0.97	background
2	47101	0.756	0.862	0.798	0.925	0.781	0.951	0.831	1.024	1.108	1.025	0.896	1	background
2	47401	0.834	0.862	0.914	0.83	0.825	0.825	0.833	0.944	1.172	0.92	0.866	1	background
2	47701	0.695	0.773	0.744	0.694	0.745	0.721	0.605	0.744	0.932	0.538	0.629	1	background
2	48001	0.913	1.008	0.872	0.793	0.953	0.927	0.982	0.905	1.142	0.896	0.834	1	background
2	48301	0.959	0.959	0.972	0.869	0.944	1.017	0.867	1.035	0.906	0.904	0.874	0.941	background
2	48601	0.857	0.759	0.899	0.946	0.871	0.849	0.71	0.915	0.942	0.731	0.761	0.81	background
2	48901	0.936	0.811	0.976	0.96	0.913	0.87	0.839	0.987	1.12	0.955	0.823	1	background
2	49201	0.763	0.822	0.761	0.876	0.841	0.867	0.686	0.797	1.003	0.922	0.844	0.735	background
2	49501	0.979	0.99	0.901	0.985	0.906	0.905	1.042	0.957	1.053	0.931	0.952	1	background
2	49801	1.061	1.027	1.007	0.994	1.074	0.997	1.037	1.042	1.305	0.982	0.978	0.977	background
2	50101	0.891	0.883	0.862	0.731	0.891	0.859	0.827	0.82	0.996	0.795	0.735	0.881	background
2	50401	0.897	0.926	0.93	0.951	1.011	0.85	1.066	1.062	1.03	1.027	0.858	1	background
2	50701	0.92	0.873	1.031	1.078	1.114	1.036	0.961	1.006	1.023	1.08	0.971	1	background
2	51001	1.021	1.165	1.12	1.073	1.015	0.975	0.992	1.072	0.869	1.059	1.085	1	background
2	51301	1.12	1.246	1.263	1.287	1.197	1.102	1.192	1.254	1.21	1.158	1.16	1.197	background
2	51601	0.756	0.943	0.939	1.019	0.959	0.792	0.831	0.935	0.886	0.88	0.866	1	background
2	51901	0.849	0.959	0.938	0.854	1.03	0.806	0.874	0.934	0.926	0.876	0.893	1	background
2	52201	0.818	0.851	0.871	0.738	0.887	0.84	0.802	0.79	0.94	0.827	0.982	0.843	background
2	52501	1.207	0.953	1.004	0.948	1.038	1.011	0.992	0.887	1.106	0.955	1.111	1.013	background
2	52801	1.031	0.858	0.834	0.863	0.869	0.916	0.826	0.764	0.928	0.907	0.789	0.944	background
2	53101	0.895	0.913	0.884	0.827	0.859	0.899	0.839	0.824	0.889	0.933	0.848	0.922	background
2	53401	1.027	0.87	0.924	0.799	0.942	1.019	0.95	0.88	0.951	0.883	1.053	1	background
2	53701	1.033	0.852	0.873	0.958	1.033	1.075	0.948	0.954	0.86	0.862	0.948	1	background
2	54001	1.147	1.07	0.932	0.983	1.052	1.114	1.178	1.148	1.042	1.112	1.044	1.102	background
2	54301	1.013	0.905	0.808	0.93	0.872	0.818	0.97	0.818	0.892	0.815	0.933	1.008	background
2	54601	0.972	0.927	0.988	0.989	0.902	0.919	0.918	0.903	1.024	0.976	0.962	1.088	background
2	54901	0.728	0.931	0.931	0.94	0.898	0.989	0.809	0.897	0.849	0.688	0.847	1	background
2	55201	0.948	1.006	0.988	1.091	1.08	1	0.887	0.941	0.986	0.904	0.956	1	background
2	55501	1.061	1.034	1.197	0.982	1.079	1.215	0.997	0.974	0.95	0.963	1.173	1	background
2	55801	1.019	1.022	1.034	0.992	0.924	1.052	1.007	1.084	0.962	0.922	1.111	1.013	background
2	56101	0.783	0.873	0.859	0.946	0.75	0.882	0.772	0.915	0.971	0.835	0.709	0.784	background
2	56401	0.777	0.92	0.879	0.857	0.687	0.913	0.821	0.819	0.876	0.916	0.649	1	background
2	56701	0.985	1.051	0.905	0.977	0.827	1.054	0.933	0.926	1.048	1.012	0.95	0.972	background
2	57001	0.802	0.97	0.857	0.927	0.799	0.944	0.898	0.844	0.962	0.905	0.827	1	background
2	57301	0.724	0.776	0.725	0.888	0.738	0.666	0.78	0.815	0.895	0.745	0.681	1	background
2	57601	0.981	0.958	0.905	0.985	0.865	0.82	1.05	0.924	0.821	0.826	0.802	1	background
2	57901	0.686	0.777	0.813	0.795	0.787	0.769	0.747	0.787	0.889	0.743	0.763	1	background
2	58201	0.704	0.693	0.758	0.758	0.782	0.724	0.574	0.614	0.847	0.62	0.755	1	background
2	58501	0.797	0.893	0.904	0.953	0.859	0.798	0.823	0.825	1.034	0.844	0.827	1	background
2	58801	0.808	0.982	1.141	1.004	0.886	0.921	0.843	0.983	1.024	0.998	0.944	0.967	background
2	59101	1.025	0.983	1.064	0.971	0.938	0.988	0.929	0.939	0.921	0.981	0.928	1.098	background
2	59401	0.856	0.951	0.881	0.894	0.893	1.125	0.923	0.847	0.961	0.821	0.921	0.942	background
2	59701	0.959	0.982	0.989	0.88	1.027	1.038	1.087	0.879	1.043	1.099	0.978	0.942	background
2	60001	0.941	0.842	0.914	0.895	0.958	0.944	1.011	0.877	1.014	1.167	0.818	1.054	background
2	60301	0.84	0.811	0.882	0.823	0.831	1.006	0.775	0.821	0.959	0.917	0.84	1	background
2	60601	0.875	0.858	0.973	0.963	1.03	1.078	1.015	0.925	1.002	1.014	0.895	0.952	background
2	60901	0.941	1.007	1.054	1.101	0.99	1.031	0.996	0.979	1.026	1.128	0.937	1	background
2	61201	1.043	1.079	1.066	1.142	1.081	0.972	1.061	1.013	1.058	1.034	1.011	1.139	background
2	61501	0.776	0.912	0.919	0.989	0.857	0.769	0.856	0.791	0.849	0.857	0.843	0.996	background
2	61801	0.936	0.856	1.01	1.031	0.931	0.849	0.728	0.928	0.961	1.007	0.987	1	background
2	62101	1.021	0.994	0.943	0.956	0.925	0.958	0.933	0.856	0.968	0.869	0.956	0.77	background
2	62401	0.973	0.987	1.061	1.066	1.07	0.925	1.028	0.944	0.958	0.848	0.931	1	background
2	62701	0.991	1.008	1.101	1.009	1.146	1.037	1.026	0.967	0.816	0.948	1.017	1	background
2	63001	1.191	1.048	1.053	1.033	1.207	1.175	1.193	1.082	0.832	0.991	1.085	1.101	background
2	63301	1.133	1.125	1.154	1.057	1.159	1.086	1.307	1.195	0.87	1.242	0.969	1.141	background
2	63601	1.071	1.145	1.04	1.113	1.057	1.128	1.126	1.155	0.837	1.03	0.942	1.102	background
2	63901	1.008	1.148	1.066	1.113	1.2	1.273	1.135	1.234	1.129	1.041	1.09	1.007	background
2	64201	0.868	0.998	0.925	1.079	1.123	0.975	0.991	1.108	0.926	1.036	1.112	1	background
2	64501	1.49	1.478	1.228	1.454	1.427	1.263	1.295	1.469	1.264	1.363	1.449	1.326	background
2	64801	0.943	0.975	0.882	0.996	1.085	0.946	1.106	1.12	0.932	1.058	0.923	1.026	background
2	65101	0.857	0.888	1.047	0.885	1.023	0.89	1.07	1.014	1.026	0.972	1.081	1.043	background
2	65401	0.983	1.106	1.332	1.001	1.064	1.049	1.033	1.17	0.705	1.129	1.193	1.086	background
2	65701	1.235	1.27	1.649	1.233	1.441	1.453	1.56	1.37	1.434	1.405	1.462	1.606	amplified
2	66001	0.651	0.562	0.626	0.571	0.611	0.555	0.52	0.717	0.515	0.587	0.617	1	background
2	66301	0.011	0.011	0.011	0.011	0.011	0.011	0.013	0.01	0.004	0.011	0.012	0.009	depleted
2	66601	0.003	0.004	0.005	0.005	0.005	0.005	0.005	0.003	0	0.005	0.006	0.002	depleted
2	66901	0.153	0.094	0.22	0.171	0.165	0.186	0.106	0.148	0.008	0.225	0.194	0	depleted
2	67201	0.719	0.585	0.843	0.718	0.765	0.639	0.716	0.702	0.579	0.755	0.841	1	background
2	67501	0.498	0.513	0.547	0.528	0.539	0.549	0.468	0.575	0.406	0.644	0.545	1	background
2	67801	3.252	3.202	3.395	3.376	3.584	1.794	3.332	3.239	1.81	4.675	4.559	1.398	background
2	68101	4.53	4.199	4.455	4.416	4.639	2.251	4.541	4.313	2.786	6.725	6.449	1.744	amplified
2	68401	2.88	2.786	2.745	2.859	2.618	1.557	2.827	2.758	0.928	3.713	3.577	1.366	background
2	68701	4.631	4.496	4.351	4.456	4.447	1.688	4.342	4.46	1.564	6.814	6.71	1.114	background
2	69001	3.728	3.576	3.76	3.694	3.959	1.463	3.668	3.92	1.823	6.158	5.713	0.842	background
2	69301	3.272	3.332	3.452	3.162	3.519	1.29	3.384	3.538	1.816	5.451	4.934	1	background
2	69601	3.045	3.132	3.185	2.869	3.154	1.202	3.068	3.243	1.489	4.987	4.79	1	background
2	69901	3.416	3.05	3.11	3.051	3.181	1.113	3.033	3.421	1.632	4.66	4.766	0.783	background
2	70201	3.309	3.206	3.538	3.419	3.432	1.212	3.219	3.592	1.851	5.213	5.178	1	background
2	70501	3.105	3.033	3.115	3.015	3.139	1.32	2.972	3.267	1.395	4.566	4.57	1	background
2	70801	2.468	2.39	2.47	2.322	2.379	1.111	2.352	2.372	1.264	3.409	3.281	1	background
2	71101	2.484	2.326	2.506	2.334	2.313	1.149	2.397	2.44	0.853	3.399	3.184	1	background
2	71401	3.244	3.135	3.358	3.133	3.028	1.461	2.996	3.277	1.82	4.586	4.386	1.004	background
2	71701	3.06	2.982	3.234	3.244	3.107	1.288	2.991	3.18	1.673	4.662	4.416	0.942	background
2	72001	3.665	3.408	3.517	3.52	3.551	1.516	3.531	3.493	1.84	5.079	5.173	1.153	background
2	72301	2.832	2.754	2.574	2.714	2.726	0.97	2.884	2.885	1.778	4.059	3.8	1	background
2	72601	3.212	3.331	3.228	3.165	2.851	1.122	3.276	3.314	1.466	4.691	4.416	1	background
2	72901	3.835	3.895	3.717	3.946	4.006	1.343	3.773	4.026	1.972	5.962	5.733	1	background
2	73201	3.672	3.999	3.822	4.025	3.916	1.446	3.926	4.005	1.744	6.028	5.783	1	background
2	73501	2.778	2.694	2.93	2.902	2.98	1.22	2.813	2.83	1.616	4.53	4.334	1	background
2	73801	1.014	0.941	0.949	1.026	1.031	0.983	1.09	1.009	0.992	0.989	0.928	1	background
2	74101	0.981	0.879	0.905	0.885	1.068	0.88	1.039	1.071	0.865	1.015	1.053	1.077	background
2	74401	0.99	1.032	1.158	0.962	1.051	1.066	0.971	0.949	1.254	1.082	1.05	1	background
2	74701	0.67	0.682	0.73	0.724	0.636	0.801	0.616	0.668	0.723	0.888	0.721	1	background
2	75001	0.624	0.652	0.679	0.749	0.712	0.658	0.587	0.68	0.796	0.698	0.686	0.575	background
2	75301	0.919	0.968	0.873	0.995	1.069	1.036	1.022	0.974	0.904	0.925	0.873	0.924	background
2	75601	0.82	0.84	0.929	0.965	0.999	0.943	0.964	0.922	1.082	0.886	1.075	1.012	background
2	75901	0.782	0.846	0.874	0.945	0.968	0.936	0.875	0.915	0.972	0.946	1.08	1.045	background
2	76201	0.774	0.734	0.8	0.818	0.874	0.827	0.773	0.75	0.94	0.886	0.864	0.817	background
2	76501	0.869	0.932	0.919	0.839	0.884	0.918	1.029	0.914	0.933	1.034	0.89	0.945	background
2	76801	0.895	0.814	0.918	0.848	0.957	0.872	0.916	0.918	0.894	0.96	0.732	0.928	background
2	77101	0.845	0.83	0.856	0.997	1.003	0.966	1.012	0.978	0.907	0.911	0.919	0.991	background
2	77401	1.063	1.063	0.953	1.025	1.229	1.051	1.196	1.075	1.166	0.991	1.066	1.047	background
2	77701	0.985	0.981	0.913	0.999	0.96	0.891	0.952	1.059	0.983	0.836	0.951	1	background
2	78001	0.978	0.986	0.978	1.024	0.92	0.889	0.983	1.027	0.935	0.931	0.93	1	background
2	78301	0.804	0.898	0.958	0.857	0.842	0.787	0.816	0.887	0.839	0.782	0.925	0.744	background
2	78601	0.951	0.819	1.193	0.97	0.879	0.915	0.849	0.953	0.797	0.906	0.978	1	background
2	78901	1.065	0.936	1.278	1.065	1.154	1.065	1.042	1.106	1.047	1.056	1.12	1.049	background
2	79201	1.104	1.056	1.119	1.118	1.122	1.135	1.128	1.203	0.897	1.139	1.24	1.205	background
2	79501	0.758	0.889	0.851	0.975	0.911	0.869	0.807	0.934	0.912	0.94	0.889	0.913	background
2	79801	0.84	0.921	1.047	1.048	1.025	0.956	0.874	0.978	1.125	0.998	1.138	1	background
2	80101	1.067	1.023	1.15	1.011	1.02	1.06	0.95	0.982	1.027	1.119	1.084	0.956	background
2	80401	0.842	0.882	0.938	0.868	0.884	0.944	0.876	0.928	1.077	1.011	0.912	0.938	background
2	80701	0.719	0.645	0.759	0.75	0.677	0.661	0.682	0.733	0.728	0.665	0.672	1	background
2	81001	1.043	0.929	1.083	0.956	1.053	0.971	0.998	0.974	0.939	1.09	0.926	1.005	background
2	81301	0.813	0.832	0.764	0.693	0.864	0.758	0.861	0.717	0.897	0.757	0.721	0.94	background
2	81601	0.763	0.78	0.785	0.828	0.778	0.864	0.842	0.902	0.975	0.825	0.789	0.906	background
2	81901	0.63	0.597	0.66	0.714	0.679	0.656	0.619	0.638	0.774	0.709	0.684	1	background
2	82201	0.939	0.913	0.963	0.812	0.943	0.833	0.778	0.896	0.784	0.795	0.962	1	background
2	82501	0.73	0.862	0.956	0.821	0.848	0.845	0.771	0.839	0.733	0.736	0.825	1	background
2	82801	0.714	0.747	0.702	0.721	0.685	0.684	0.745	0.818	0.673	0.733	0.693	0.713	background
2	83101	0.846	0.892	1.005	0.905	0.881	0.916	0.918	0.956	0.724	0.94	0.84	0.844	background
2	83401	0.909	1.089	1.015	1.028	0.936	0.948	0.883	1.013	0.908	0.795	0.866	1	background
2	83701	1.051	1.063	1.155	1.071	1.126	1.059	0.925	1.175	1.117	1.049	1.176	1	background
2	84001	3.677	3.75	3.825	3.647	3.911	2.777	3.903	4.076	2.626	4.804	4.867	2.599	amplified
2	84301	1.236	1.206	1.317	1.253	1.348	1.215	1.253	1.211	1.298	1.281	1.248	1.235	background
2	84601	4.944	5.305	5.416	5.108	5.149	3.737	5.236	5.351	4.138	6.033	6.316	3.241	amplified
2	84901	0.978	0.99	0.99	1.008	0.939	0.794	0.964	0.936	0.631	1.13	1.131	1	background
2	85201	0.788	0.888	0.817	0.865	0.825	0.687	0.853	0.862	1.065	0.843	0.784	1	background
2	85501	1.976	2.196	2.309	1.936	1.985	1.824	2.147	2.083	2.102	2.088	1.946	2.102	amplified
2	85801	2.116	2.339	2.274	1.956	2.042	2.137	2.108	2.007	1.632	2.084	2.089	2	amplified
2	86101	1.609	1.642	1.739	1.609	1.73	1.853	1.737	1.661	1.906	1.828	1.727	1.533	background
2	86401	1.666	1.882	1.822	1.562	1.715	1.564	1.959	1.748	1.437	1.832	1.661	1.67	amplified
2	86701	1.771	1.962	1.943	1.657	1.892	1.874	1.996	1.975	1.604	1.769	2.022	1.917	amplified
2	87001	0.988	0.884	0.845	0.855	0.84	0.852	0.954	0.93	0.75	0.861	0.866	1	background
2	87301	0.185	0.216	0.139	0.177	0.205	0.16	0.266	0.267	0.239	0.152	0.213	0	depleted
2	87601	0.433	0.462	0.468	0.386	0.422	0.432	0.538	0.498	0.394	0.386	0.482	0.438	depleted
2	87901	0.303	0.37	0.395	0.368	0.369	0.37	0.423	0.339	0.336	0.415	0.314	0.263	depleted
2	88201	0.421	0.478	0.419	0.399	0.428	0.424	0.431	0.435	0.498	0.445	0.465	0.402	depleted
2	88501	0.326	0.359	0.473	0.375	0.391	0.335	0.418	0.373	0.549	0.505	0.516	0	depleted
2	88801	0.644	0.685	0.768	0.762	0.762	0.674	0.739	0.696	0.787	0.702	0.735	0.71	background
2	89101	2.638	2.354	2.522	2.488	2.303	2.477	2.158	2.427	2.174	2.596	2.462	2.207	amplified
2	89401	2.803	2.591	2.609	2.658	2.521	2.619	2.488	2.712	2.061	2.747	2.642	2.651	amplified
2	89701	1.922	1.928	1.889	1.861	2.074	1.967	1.802	1.944	1.692	1.962	2.009	1.996	amplified
2	90001	1.597	1.778	1.865	1.686	1.787	1.863	1.734	1.857	1.764	1.724	1.872	1.76	amplified
2	90301	1.299	1.458	1.639	1.336	1.438	1.468	1.383	1.425	1.741	1.535	1.368	1.607	amplified
2	90601	1.292	1.4	1.415	1.335	1.478	1.467	1.431	1.246	1.921	1.348	1.355	1	background
2	90901	2.926	2.953	2.819	2.808	3.084	2.394	2.905	2.987	2.331	3.44	3.617	2.023	amplified
2	91201	0.435	0.51	0.469	0.567	0.529	0.483	0.388	0.483	0.658	0.517	0.528	0	depleted
2	91501	0.805	0.761	0.73	0.744	0.754	0.687	0.701	0.741	0.447	0.676	0.804	0.644	background
2	91801	0.338	0.343	0.326	0.306	0.361	0.294	0.361	0.326	0.31	0.3	0.321	0	depleted
2	92101	1.155	1.09	1.134	1.18	1.214	1.085	1.127	1.179	1.19	1.141	1.281	1.107	background
2	92401	0.861	0.91	0.9	0.93	0.994	0.918	0.79	0.891	1.002	0.957	0.863	1.035	background
2	92701	0.859	0.893	0.893	0.961	0.933	0.893	0.808	0.924	1.033	0.881	0.999	0.859	background
2	93001	1.058	1.032	0.892	1.018	0.992	1.049	0.887	1.062	0.969	1.161	1.005	1.124	background
2	93301	1.033	0.988	0.884	1.026	0.885	0.92	0.777	0.996	0.928	1.047	0.844	0.916	background
2	93601	0.999	1.019	1.04	0.904	0.921	1.009	0.937	0.973	1.031	0.962	0.911	1.014	background
2	93901	1.004	1.104	1.115	0.924	1.125	1.133	1.15	1.115	1.156	1.125	1.108	1	background
2	94201	0.895	0.944	1.17	0.999	0.923	1.047	1.003	0.984	0.902	0.999	1.045	0.9	background
2	94501	0.901	0.991	1.079	1.075	0.994	1.114	1.024	1.104	0.933	1.01	1.047	0.993	background
2	94801	0.872	0.986	0.966	1.03	1.01	1.164	1.087	1.097	0.998	0.894	1.068	1.103	background
2	95101	0.907	0.887	0.95	0.902	1.027	1.056	0.836	0.839	0.899	0.92	0.927	1.02	background
2	95401	0.985	0.996	1.07	0.867	0.917	1.011	0.919	0.838	0.806	0.955	0.951	1.002	background
2	95701	0.889	0.815	0.866	0.76	0.901	0.93	0.766	0.811	0.739	0.991	0.783	1	background
2	96001	2.564	2.495	2.404	2.583	2.421	2.455	2.423	2.444	1.77	2.693	2.583	2.451	amplified
2	96301	1.261	1.244	1.125	1.227	1.28	1.155	1.191	1.219	1.133	1.327	1.454	1	background
2	96601	1.067	1.015	0.98	1.065	1.073	1.045	1.007	1.093	1.08	1.079	0.983	1.103	background
2	96901	1.174	1.102	1.122	1.151	1.015	1.071	1.078	1.043	1.066	1.151	1.161	1.144	background
2	97201	0.974	0.781	0.955	0.913	0.948	0.937	0.853	0.798	1.173	0.907	0.939	0.907	background
2	97501	0.623	0.711	0.782	0.78	0.786	0.84	0.773	0.767	1.104	0.831	0.692	0.698	background
2	97801	0.801	0.987	0.82	0.74	0.761	0.994	0.958	0.99	1.179	0.985	0.908	0.868	background
2	98101	1.144	1.031	1.05	1.059	1.094	1.145	1.062	1.196	1.11	1.201	1.117	1.024	background
2	98401	0.943	0.888	1.154	1.024	0.968	1.136	0.905	0.927	0.894	1.087	0.974	0.831	background
2	98701	0.936	0.931	1.097	0.942	0.992	1.084	0.847	0.893	1.01	0.962	0.917	1.053	background
2	99001	1.077	1.058	1.035	0.93	1.059	1.067	0.908	0.996	1.062	1.072	1	1.184	background
2	99301	1.157	1.098	1.091	0.98	1.178	1.128	1.01	1.026	1.134	1.057	1.024	1.072	background
2	99601	0.809	0.82	0.869	0.878	0.899	0.966	0.837	0.935	0.908	0.909	0.826	0.893	background
2	99901	0.694	0.873	0.83	0.787	0.937	1.028	0.851	0.836	1.021	0.764	0.87	0.778	background
2	100201	0.936	1.121	0.995	0.903	1.001	1.095	1.014	1.004	1.037	0.983	1.06	0.986	background
2	100501	1.048	1.009	1.02	1.047	0.981	1.141	1.06	1.021	1.223	1.02	1.025	1.134	background
2	100801	0.954	0.991	0.96	1.069	1.05	0.969	0.93	0.951	0.972	1.008	0.958	1	background
2	101101	0.917	0.894	0.993	0.959	0.964	0.873	0.811	0.878	0.977	0.818	0.872	1	background
2	101401	1.138	0.932	1.068	1.015	0.975	0.971	1.107	1.134	1.013	0.951	0.766	1	background
2	101701	1.186	0.949	0.995	1.116	0.923	0.95	0.929	1.058	1.014	0.931	0.882	1	background
2	102001	1.055	0.956	1.031	0.977	1.008	0.989	0.906	0.91	1.064	0.969	1.007	1	background
2	102301	1.11	1.004	0.976	0.961	0.968	0.979	0.963	1.046	1.126	0.898	0.944	0.921	background
2	102601	1.097	1.147	1.074	1.174	1.09	1.169	1.112	1.149	1.127	0.953	1.08	1.137	background
2	102901	1.065	1.148	0.951	1.142	1.041	1.117	0.99	1.096	0.97	1.19	1.135	1.028	background
2	103201	0.892	0.893	0.922	0.925	0.769	0.849	0.855	0.834	0.935	1.074	0.847	0.88	background
2	103501	0.793	0.848	0.95	0.98	0.852	0.834	0.88	0.771	1.078	1.002	0.934	1	background
2	103801	0.961	0.911	0.919	0.888	0.996	0.948	0.95	0.803	1.003	0.915	0.811	1	background
2	104101	1	1.078	0.984	0.985	1.022	1.071	1.042	1.02	0.937	0.927	0.91	1.08	background
2	104401	1.002	1.123	1.108	0.984	1.071	1.23	1.095	1.149	1.04	1.136	1	1.045	background
2	104701	0.746	0.768	0.759	0.756	0.77	0.821	0.705	0.809	0.849	0.851	0.671	0.758	background
2	105001	0.836	0.865	0.805	0.923	0.875	0.9	0.845	0.83	0.848	0.883	0.854	1	background
2	105301	0.647	0.683	0.751	0.698	0.61	0.746	0.759	0.718	0.751	0.644	0.681	1	background
2	105601	0.676	0.666	0.889	0.735	0.645	0.716	0.67	0.65	0.621	0.684	0.762	1	background
2	105901	0.618	0.516	0.623	0.673	0.552	0.621	0.553	0.528	0.558	0.619	0.55	0	depleted
2	106201	0.566	0.488	0.589	0.612	0.73	0.605	0.506	0.47	0.584	0.581	0.359	0	depleted
2	106501	0.768	0.772	0.815	0.779	0.918	0.881	0.767	0.784	0.685	0.933	0.746	1	background
2	106801	0.244	0.28	0.293	0.305	0.313	0.335	0.264	0.27	0.283	0.314	0.274	0	depleted
2	107101	0.159	0.3	0.268	0.205	0.242	0.338	0.259	0.186	0.081	0.332	0.306	0.293	depleted
2	107401	0.34	0.361	0.336	0.3	0.335	0.346	0.37	0.352	0.217	0.314	0.321	0.328	depleted
2	107701	0.844	1.045	0.966	0.988	0.927	0.986	0.962	0.99	0.821	0.922	1.087	1	background
2	108001	0.644	0.869	0.826	0.829	0.741	0.829	0.747	0.824	0.733	0.782	0.739	1	background
2	108301	0.793	0.785	0.778	0.849	0.992	0.905	0.693	0.789	0.81	0.925	0.881	1	background
2	108601	0.932	0.939	0.99	0.976	0.961	0.971	0.917	0.931	0.894	1.051	0.978	0.985	background
2	108901	0.961	0.972	1.129	1.046	0.881	1.07	0.877	0.937	1.026	0.985	0.917	1.044	background
2	109201	1.043	0.999	1.044	0.961	0.874	0.918	0.872	0.879	1.043	0.862	0.802	0.967	background
2	109501	0.755	0.846	0.808	0.819	0.726	0.822	0.753	0.893	1.003	0.771	0.763	0.784	background
2	109801	0.701	0.843	0.751	0.789	0.703	0.855	0.714	0.806	0.809	0.827	0.733	0.734	background
2	110101	0.719	0.72	0.716	0.785	0.755	0.781	0.778	0.697	0.853	0.7	0.76	1	background
2	110401	0.59	0.562	0.599	0.738	0.624	0.775	0.819	0.663	0.719	0.756	0.673	0.633	background
2	110701	0.937	0.919	0.912	0.962	0.838	1.093	0.957	0.969	1.054	0.892	0.945	1	background
2	111001	1.304	1.409	1.198	1.299	1.168	1.354	1.201	1.367	1.299	1.242	1.27	1.169	background
2	111301	0.946	1.028	1.099	1.085	1.031	1.095	0.998	1.144	1.185	1.012	0.963	1	background
2	111601	0.919	0.981	1.09	1.054	0.997	1.072	1.05	1	1.201	0.868	0.967	1.027	background
2	111901	1.716	2.044	1.859	1.94	1.667	1.908	1.894	1.789	1.242	1.839	1.737	1.865	amplified
2	112201	2.013	1.924	1.823	2.116	1.747	1.943	1.953	2.004	1.299	1.741	1.825	1.911	amplified
2	112501	1.828	1.791	1.925	1.979	1.953	1.959	1.883	1.967	1.676	1.892	1.893	2.019	amplified
2	112801	1.714	1.609	1.795	1.824	1.777	1.707	1.729	1.807	1.496	1.768	1.744	1.702	amplified
2	113101	1.068	0.985	0.854	0.937	0.945	0.873	0.955	1.018	1.023	0.915	0.992	1	background
2	113401	0.96	0.803	0.869	0.822	0.762	0.957	0.889	0.942	0.786	0.742	0.828	0.897	background
2	113701	1.081	0.972	1.086	1.081	0.859	1.175	1.022	1.019	0.94	1.013	0.926	1	background
2	114001	0.95	0.925	0.937	0.991	0.876	0.9	0.876	0.921	1.008	0.964	0.867	1	background
2	114301	1.007	1.021	0.977	1.066	1.088	1.015	0.955	0.92	1.203	1.017	1.001	1.001	background
2	114601	0.897	0.898	0.965	0.996	0.972	0.952	0.784	0.946	0.864	1.022	0.864	1.031	background
2	114901	0.878	0.886	0.837	0.818	0.834	0.764	0.812	0.863	0.735	0.883	0.744	1	background
2	115201	0.917	0.822	1.108	0.936	0.919	0.91	0.908	1.042	0.83	0.895	0.927	1	background
2	115501	1.074	0.915	1.284	1.017	1.132	1.055	1.128	1.146	1	1.072	1.005	0.947	background
2	115801	0.926	0.778	1.05	0.948	0.949	0.992	0.961	0.933	0.867	0.84	0.979	0.946	background
2	116101	1.078	0.88	1.014	0.912	0.971	0.871	0.887	0.983	0.936	0.967	0.946	0.912	background
2	116401	1.084	0.982	1.051	0.955	0.967	0.936	0.921	0.973	1.044	0.928	1.051	0.902	background
2	116701	0.861	0.919	0.898	0.747	0.956	0.906	0.854	0.93	0.857	1.002	1.022	1.111	background
2	117001	1.169	1.101	1.234	1.032	1.296	1.108	1.041	1.067	1.119	1.089	1.149	1.127	background
2	117301	1.224	1.065	1.164	1.137	1.229	1.177	1.122	1.05	0.944	1.09	1.061	1.173	background
2	117601	1.112	0.951	0.957	0.89	0.909	1.044	1.09	0.937	1.025	1.091	0.872	1.165	background
2	117901	1.264	1.038	1.098	0.962	0.961	1.141	1.092	0.976	1.013	1.108	0.979	1.074	background
2	118201	0.815	0.857	0.881	0.763	0.871	0.782	0.771	0.728	0.8	0.847	0.738	0.795	background
2	118501	0.748	0.807	0.75	0.783	0.78	0.764	0.882	0.709	0.787	0.794	0.748	1	background
2	118801	0.761	0.833	0.755	0.807	0.766	0.832	0.864	0.778	0.937	0.888	0.768	0.892	background
2	119101	1.015	0.981	0.865	0.836	0.885	0.954	0.973	0.836	1.063	0.955	0.832	1	background
2	119401	1.009	1.025	0.821	0.937	0.914	1.052	0.995	1.005	1.151	0.934	0.972	1	background
2	119701	0.966	1.015	0.826	0.923	0.742	0.931	0.813	0.842	1.081	0.854	0.944	1	background
2	120001	1.033	0.988	0.917	0.903	0.988	0.977	0.971	0.986	1.26	0.925	0.929	0.941	background
2	120301	1.028	0.899	1.081	1.023	1.029	0.975	1.037	1.001	1.182	1.052	1.032	1.017	background
2	120601	0.992	0.908	1.008	1.05	0.931	0.951	0.913	0.867	1.011	0.981	1.023	1.01	background
2	120901	0.989	0.939	0.913	1.065	1.026	0.988	0.917	0.847	1.052	0.851	1.045	0.963	background
2	121201	0.983	1.042	1.042	1.046	1.029	1.056	1.023	0.946	1.051	1.002	1.079	0.971	background
2	121501	0.913	0.887	1.032	0.926	0.923	1.025	0.874	0.869	0.996	0.874	0.936	1	background
2	121801	1.094	1.073	1.132	1.013	0.96	1.003	0.883	0.909	0.904	0.943	1.038	1.077	background
2	122101	1.16	1.113	1.125	1.061	1.059	1.066	0.876	0.956	0.988	0.913	1.075	1.247	background
2	122401	1.046	1.003	0.855	1.068	0.935	1.05	0.834	0.777	0.895	1.037	1.131	1	background
2	122701	0.925	0.859	0.835	0.978	0.9	0.877	0.795	0.668	1.049	1.019	0.82	0.865	background
2	123001	0.705	0.673	0.74	0.79	0.641	0.726	0.693	0.695	0.744	0.781	0.73	0.665	background
2	123301	0.862	0.847	0.889	0.879	0.768	0.856	0.821	0.833	0.8	0.86	0.838	0.829	background
2	123601	0.856	0.83	0.779	0.821	0.732	0.818	0.912	0.863	0.69	0.821	0.78	1	background
2	123901	0.61	0.617	0.692	0.636	0.588	0.644	0.635	0.609	0.522	0.661	0.669	1	background
2	124201	0.907	0.899	1.046	0.974	0.909	1.02	0.948	0.903	0.843	0.979	0.998	1	background
2	124501	0.92	0.919	0.892	0.97	0.9	0.952	0.777	0.91	0.696	1.013	0.823	1	background
2	124801	0.796	0.787	0.758	0.908	0.759	0.803	0.692	0.776	0.853	0.898	0.695	1	background
2	125101	0.942	0.911	1.05	1.027	0.87	0.985	0.941	0.915	0.711	1.042	0.92	1	background
2	125401	0.584	0.495	0.721	0.656	0.54	0.584	0.619	0.518	0.549	0.6	0.572	1	background
2	125701	0.233	0.257	0.348	0.298	0.323	0.278	0.266	0.214	0.261	0.337	0.344	0	depleted
2	126001	1.256	1.243	1.097	1.154	1.208	1.195	1.187	1.18	0.894	1.198	1.229	1.207	background
2	126301	1.418	1.309	1.283	1.281	1.358	1.206	1.124	1.416	0.977	1.31	1.243	1.201	background
2	126601	0.835	0.971	0.987	0.965	0.877	0.983	0.907	1.011	0.883	0.909	0.88	0.884	background
2	126901	1.09	1.087	1.267	1.191	1.085	1.098	0.992	1.104	0.896	1.166	1.169	1.042	background
2	127201	1.282	1.242	1.719	1.333	1.467	1.627	1.443	1.574	1.264	1.758	1.716	1.302	background
2	127501	0.84	0.866	0.85	0.967	0.879	0.916	0.794	0.765	0.68	0.997	0.842	1	background
2	127801	0.972	1.093	1.038	1.24	1.067	1.085	1.107	1.043	0.878	1.212	1.001	1.059	background
2	128101	0.921	0.989	1.037	0.957	1.068	0.979	0.945	1.048	0.949	1.012	1.001	1.088	background
2	128401	0.986	1.104	1.117	0.941	1.004	1.095	0.992	1.087	0.823	0.986	0.99	0.902	background
2	128701	1.042	1.136	1.157	1.048	0.981	1.188	0.992	1.117	0.814	0.963	1.157	1.032	background
2	129001	0.966	0.993	0.899	0.841	0.893	0.996	0.942	0.862	0.808	0.802	0.974	0.864	background
2	129301	1.132	0.982	0.967	0.925	0.866	0.912	0.899	0.893	0.727	0.88	0.941	1	background
2	129601	0.971	0.765	0.912	0.868	0.769	0.786	0.825	0.893	0.673	0.937	0.93	0.812	background
2	129901	0.834	0.787	0.805	0.735	0.814	0.766	0.752	0.739	0.748	0.755	0.735	1	background
2	130201	0.861	0.858	0.83	0.878	0.964	0.858	0.835	0.838	0.667	0.928	0.859	0.815	background
2	130501	1.026	1.028	0.97	1.001	1.036	0.936	0.892	1.036	0.946	1.048	0.986	1	background
2	130801	0.914	0.869	0.989	0.913	0.84	0.884	0.855	0.899	0.835	0.889	0.846	1.04	background
2	131101	1.069	0.92	1.037	0.899	1.024	0.942	0.91	1.096	1.035	1.037	0.948	1.087	background
2	131401	1.146	1.012	1.043	0.842	1.02	1.101	0.902	1.036	1.02	1.055	0.98	1.013	background
2	131701	1.118	1.207	1.114	1.017	1.117	1.141	1.121	1.132	0.944	1.204	1.114	1.146	background
2	132001	1.103	0.992	1.012	0.994	0.977	1.047	0.987	1.028	1.021	1.036	1.005	1.131	background
2	132301	0.786	0.755	0.842	0.765	0.777	0.88	0.722	0.81	0.857	0.846	0.909	1	background
2	132601	1.046	0.968	1.046	1.005	0.967	1.061	0.916	0.915	1.007	1.066	1.077	1.049	background
2	132901	1.085	0.951	1.062	1.011	0.959	0.989	0.882	0.874	1.009	0.924	1.045	1.083	background
2	133201	1.121	0.976	0.956	1.012	0.965	0.952	1.026	0.932	0.952	0.893	1.031	1.035	background
2	133501	0.904	0.873	0.897	0.78	0.941	0.846	0.819	0.907	0.877	0.679	0.835	0.944	background
2	133801	1.091	1.063	1.144	1.029	0.899	1.069	1.049	1.093	1.014	0.845	1.001	0.976	background
2	134101	0.871	0.88	1.06	0.839	0.687	0.917	0.915	0.97	0.987	0.855	0.916	1	background
2	134401	0.831	0.771	0.877	0.775	0.651	0.924	0.8	0.753	0.941	0.789	0.736	1	background
2	134701	0.975	1.004	1.174	1.062	0.938	1.024	1.047	1.069	1.014	1.044	0.901	1.008	background
2	135001	0.968	0.928	1	1.046	1.041	0.785	0.916	0.941	1.218	0.981	0.908	1	background
2	135301	0.952	0.986	0.984	1.018	0.973	0.817	0.95	0.879	1.059	0.97	0.926	1.047	background
2	135601	0.617	0.803	0.87	0.763	0.765	0.771	0.864	0.72	1.107	0.877	0.88	1	background
2	135901	0.883	0.832	0.955	0.815	0.825	1.006	0.886	0.944	1.004	0.889	0.856	1.027	background
2	136201	1.069	1.042	1.17	1.091	1.007	1.012	1.025	1.053	0.982	1.011	1.037	1.02	background
2	136501	0.963	0.928	1.102	1.047	0.85	0.916	0.971	0.916	0.987	1.008	0.98	1	background
2	136801	0.975	0.753	0.948	0.813	0.754	0.822	0.819	0.826	1.068	0.954	0.807	1	background
2	137101	0.838	0.806	0.879	0.74	0.722	0.807	0.798	0.745	0.811	0.895	0.817	1	background
2	137401	0.845	0.857	0.857	0.872	0.863	0.957	0.925	0.892	1.038	0.914	0.827	0.852	background
2	137701	1.096	1.084	1.054	1.028	0.989	1.014	1.09	1.069	1.144	1.252	0.951	0.991	background
2	138001	0.721	0.738	0.872	0.654	0.67	0.702	0.729	0.778	0.556	0.786	0.722	1	background
2	138301	0.828	0.926	0.92	0.822	0.795	0.857	0.726	0.889	1.039	0.823	0.843	0.881	background
2	138601	0.928	0.853	0.939	0.89	1.062	0.925	0.762	0.848	0.868	0.993	0.892	0.931	background
2	138901	0.922	1.045	1.009	0.953	1.07	1.044	1.053	1.03	0.936	1.046	1.017	1.034	background
2	139201	1.002	1.067	0.977	0.936	0.946	1.066	0.968	0.916	0.906	0.97	0.987	1.011	background
2	139501	1.015	0.974	0.899	0.952	1.014	0.755	0.906	0.92	1.054	0.887	1.034	0.833	background
2	139801	1.002	0.958	0.943	0.923	1.052	0.99	0.969	0.98	0.943	1.04	1.163	1	background
2	140101	0.948	1.032	1.003	0.967	1.098	1.09	1.011	0.952	0.912	0.971	1.089	1.106	background
2	140401	1.076	1.015	1.136	1.03	1.041	1.016	1.143	1.019	1.055	1.005	0.998	0.962	background
2	140701	0.67	0.704	0.736	0.81	0.713	0.722	0.66	0.761	0.82	0.647	0.847	0.768	background
2	141001	0.911	0.867	0.908	0.894	1.031	0.944	0.936	0.862	0.974	1.009	1.022	0.916	background
2	141301	0.995	0.997	1.057	0.917	1.057	1.021	0.941	0.989	0.926	1.23	1.075	1.046	background
2	141601	1.002	0.868	0.963	0.949	0.956	0.84	0.861	0.94	0.868	0.987	0.962	0.863	background
2	141901	0.819	0.805	0.919	0.903	0.827	0.726	0.749	0.831	0.955	0.819	1.039	1	background
2	142201	0.764	0.836	1.004	0.884	0.793	0.894	0.89	0.969	0.997	0.972	0.931	1	background
2	142501	0.848	0.836	0.88	0.945	0.875	0.937	0.938	0.944	0.899	0.973	0.949	1	background
2	142801	0.686	0.76	0.677	0.812	0.661	0.775	0.684	0.785	0.708	0.838	0.771	0.625	background
2	143101	1.213	1.086	0.882	1.02	0.923	1.096	1.172	0.988	0.887	1.05	0.973	0.985	background
2	143401	1.092	1.037	0.922	0.932	1.033	1.119	1.044	0.939	1.016	0.979	0.984	1.004	background
2	143701	0.904	1.024	1.035	0.864	1.056	1.016	0.961	0.97	1.024	1.116	1.069	0.89	background
2	144001	0.883	1.08	1.054	0.993	1.054	1.078	1.028	0.92	0.81	1.102	1.067	0.929	background
2	144301	0.936	1.032	1.148	1.078	1.09	1.147	1.209	1.136	0.911	1.303	0.993	0.985	background
2	144601	1.198	1.321	1.38	1.08	1.286	1.298	1.303	1.349	0.922	1.372	1.162	1.169	background
2	144901	0.84	0.855	1.037	0.917	0.878	0.965	0.843	0.859	0.748	0.988	1.018	1	background
2	145201	0.938	0.871	0.954	0.851	0.929	0.956	0.854	0.893	0.781	1.012	0.892	1	background
2	145501	1.157	1.109	1.15	1.141	1.004	1.141	1.125	1.076	0.919	1.173	1.07	0.935	background
2	145801	0.886	0.769	0.828	0.833	0.866	0.781	0.906	0.863	0.798	0.92	0.926	1	background
2	146101	0.777	0.695	0.718	0.748	0.751	0.662	0.73	0.788	0.603	0.882	0.759	1	background
2	146401	1.039	0.963	0.83	0.897	1	0.833	0.942	0.912	0.813	0.917	0.882	0.944	background
2	146701	0.87	0.858	0.835	0.858	0.878	0.812	0.829	0.868	0.871	0.89	0.894	1	background
2	147001	0.863	0.848	0.834	0.855	0.838	0.81	0.89	0.897	0.743	0.804	0.856	1	background
2	147301	0.791	0.966	0.876	0.787	0.912	0.909	0.913	0.864	0.808	0.872	0.749	1	background
2	147601	0.931	1.035	1.063	0.947	0.968	1.037	0.917	1.005	0.95	1.033	0.819	1.061	background
2	147901	0.854	0.95	0.89	0.91	1.032	1.034	0.781	0.928	0.984	0.948	0.819	1	background
2	148201	0.889	0.9	0.9	0.726	0.831	0.927	0.842	0.859	1.083	0.949	1.02	1.001	background
2	148501	0.873	0.864	0.866	0.782	0.795	0.809	0.74	0.917	0.983	0.838	0.97	1	background
2	148801	0.702	0.827	0.83	0.724	0.665	0.796	0.673	0.851	0.847	0.709	0.747	1	background
2	149101	0.967	0.952	0.844	0.831	0.865	0.857	0.872	0.829	1.019	0.831	0.811	1	background
2	149401	0.528	0.59	0.617	0.556	0.539	0.591	0.571	0.512	0.81	0.61	0.566	0.593	background
2	149701	0.91	0.91	0.939	0.898	0.814	0.901	0.889	0.885	0.717	0.863	0.926	1	background
2	150001	0.536	0.582	0.591	0.663	0.589	0.558	0.625	0.553	0.479	0.546	0.593	1	background
2	150301	0.625	0.754	0.752	0.695	0.745	0.752	0.649	0.713	0.833	0.716	0.775	0.826	background
2	150601	0.99	1.045	0.983	0.841	0.913	0.87	0.953	1.031	0.944	0.908	1.041	1.036	background
2	150901	0.956	0.922	0.91	0.959	0.852	0.902	0.995	0.994	1.013	1.032	0.977	1.013	background
2	151201	1.053	0.884	1.067	1.038	0.964	0.968	1.009	1.098	0.867	1.053	1.037	1.087	background
2	151501	1.069	1.045	0.927	1.128	0.927	1.002	0.888	1.054	0.986	1.09	0.975	1.159	background
2	151801	0.742	0.86	0.756	0.803	0.739	0.844	0.681	0.902	0.962	0.871	0.896	1	background
2	152101	0.86	0.746	0.762	0.755	0.704	0.728	0.664	0.831	0.967	0.666	0.794	1	background
2	152401	0.72	0.579	0.751	0.675	0.666	0.661	0.715	0.795	0.823	0.659	0.629	1	background
2	152701	1.045	0.817	0.983	0.731	0.716	0.803	0.853	0.774	0.88	0.843	0.865	1	background
2	153001	0.986	1.195	1.128	1.011	0.992	0.927	0.826	0.972	0.773	0.975	1.083	1.009	background
2	153301	1.111	1.156	1.081	1.11	1.15	1.104	1.079	1.123	0.814	1.162	1.127	1	background
2	153601	1.047	0.845	0.87	0.936	0.968	1.066	1.025	1.023	1	0.876	1.08	1	background
2	153901	0.702	0.803	0.761	0.709	0.84	0.845	0.83	0.834	0.996	0.879	0.923	0.892	background
2	154201	0.944	0.907	1.058	0.939	0.98	0.904	0.839	0.959	1.053	0.917	1.041	1	background
2	154501	1.02	1.009	0.891	1.037	0.948	0.99	0.855	0.976	0.97	0.999	0.978	0.963	background
2	154801	1.176	1.097	0.966	0.988	0.95	1.17	0.962	0.977	0.935	1.015	1.166	0.998	background
2	155101	0.786	0.823	0.851	0.752	0.837	0.841	0.795	0.849	0.947	0.88	0.872	1	background
2	155401	0.77	0.887	0.926	0.954	0.89	0.868	0.943	0.837	0.962	1.021	0.906	1	background
2	155701	1.037	0.993	0.995	1.182	0.969	1.043	0.967	1.025	1.063	1.078	1.115	1.103	background
2	156001	1.053	0.798	0.858	1.062	0.898	0.948	0.839	1.064	0.906	0.901	0.986	1.041	background
2	156301	0.958	0.921	0.889	0.897	0.926	0.908	0.848	0.858	0.989	0.729	0.886	1	background
2	156601	0.877	0.904	0.855	0.795	0.95	0.824	0.901	0.891	0.935	0.986	0.887	0.928	background
2	156901	0.759	0.734	0.869	0.734	0.96	0.727	0.846	0.831	1.034	0.866	0.974	1	background
2	157201	0.772	0.684	0.822	0.712	0.842	0.693	0.807	0.795	0.844	0.847	0.813	1	background
2	157501	0.788	0.809	0.789	0.829	0.743	0.803	0.825	0.734	0.872	0.846	0.765	1	background
2	157801	0.95	1.082	0.87	1.017	0.772	0.997	0.996	0.886	0.93	0.926	0.889	1	background
2	158101	0.899	0.923	0.982	0.92	0.844	0.964	0.981	0.839	0.916	0.931	1.017	1	background
2	158401	0.76	0.844	0.88	0.867	0.829	0.876	0.859	0.787	0.882	0.704	0.901	0.803	background
2	158701	0.703	0.807	0.961	0.76	0.802	0.883	0.734	0.779	0.791	0.686	0.762	1	background
2	159001	0.853	0.88	0.906	0.835	0.942	0.929	0.872	0.814	0.865	0.97	0.866	0.962	background
2	159301	1.159	1.046	1.034	0.955	1.067	1.091	1.162	0.927	1.148	1.112	1.17	1.129	background
2	159601	0.634	0.614	0.651	0.576	0.615	0.717	0.626	0.731	0.755	0.809	0.609	1	background
2	159901	0.692	0.679	0.809	0.809	0.723	0.876	0.789	0.847	0.984	0.883	0.794	1	background
2	160201	0.874	0.787	0.938	0.787	0.717	0.839	0.845	0.809	0.883	0.832	0.978	0.802	background
2	160501	0.748	0.817	0.853	0.65	0.752	0.816	0.836	0.886	0.701	0.964	0.872	1	background
2	160801	1.02	0.945	0.905	1.079	0.855	0.964	0.999	1.006	0.669	1.063	1.168	1	background
2	161101	0.976	0.925	0.977	0.967	0.831	0.915	0.99	0.942	0.849	1.042	0.984	1.068	background
2	161401	1.068	1.053	0.98	1.039	0.947	1.137	1.104	1.033	1.203	1.089	1.035	1.105	background
2	161701	0.941	0.919	0.82	0.886	0.853	0.951	0.91	0.854	1.015	0.794	0.856	1	background
2	162001	0.969	0.849	1.051	0.841	0.817	0.876	0.893	0.894	1.105	0.825	0.978	0.907	background
2	162301	0.79	0.88	0.797	0.668	0.789	0.755	0.768	0.778	0.845	0.754	0.723	1	background
2	162601	0.894	0.835	0.796	0.817	0.851	0.746	0.855	0.777	0.911	0.833	0.765	0.712	background
2	162901	0.826	0.858	0.76	0.8	0.714	0.78	0.761	0.843	0.897	0.936	0.81	0.898	background
2	163201	0.822	0.797	0.825	0.801	0.791	0.814	0.719	0.822	0.899	0.922	0.885	0.785	background
2	163501	0.781	0.714	0.868	0.853	0.848	0.848	0.659	0.797	0.977	0.798	0.768	0.692	background
2	163801	0.925	0.884	0.937	0.891	1.006	1.022	0.94	0.975	1.108	0.98	0.917	1	background
2	164101	0.675	0.643	0.803	0.766	0.826	0.833	0.69	0.771	0.965	0.846	0.744	0.687	background
2	164401	0.79	0.903	0.779	0.859	0.955	0.9	0.862	0.83	1.016	0.872	0.85	0.994	background
2	164701	0.811	0.909	0.762	0.946	1.013	0.898	0.726	0.878	0.97	0.814	0.87	0.952	background
2	165001	1.096	0.983	0.951	0.95	1.13	0.9	0.792	1.096	1.031	1.002	0.956	0.948	background
2	165301	1.025	0.846	0.938	0.839	0.885	0.791	0.794	0.952	1.051	0.845	0.916	0.813	background
2	165601	1.037	0.947	0.841	0.86	0.911	0.882	0.93	0.953	0.925	0.869	1.005	0.968	background
2	165901	1.009	1.037	1.054	1.013	0.969	1.135	1.011	1.051	1.174	1.089	1.128	1.009	background
2	166201	0.932	0.902	0.935	0.866	0.822	0.963	0.909	1	1.038	0.968	0.934	1	background
2	166501	0.6	0.613	0.7	0.617	0.614	0.681	0.72	0.642	0.884	0.621	0.611	0.637	background
2	166801	1.042	1.029	1.085	0.973	1.123	0.982	1.035	1.094	0.953	0.983	1.032	1.077	background
2	167101	1.003	1.045	0.951	1.064	1.1	0.942	1.098	1.068	0.901	1.084	1.049	1.078	background
2	167401	1.108	1.09	1.005	1.032	1.003	1.029	1.156	1.066	1.204	1.061	0.966	1.068	background
2	167701	0.794	0.825	0.98	0.908	0.918	0.829	0.998	0.97	0.996	0.893	0.835	1	background
2	168001	0.737	0.898	0.869	0.76	0.868	0.846	0.893	0.819	0.796	0.757	0.803	1	background
2	168301	0.881	1.011	0.867	0.925	0.897	1.111	0.924	0.913	1.025	0.899	0.941	1	background
2	168601	0.974	0.866	0.877	0.946	0.897	1.094	1.055	1.091	1.092	1.047	1.108	1.121	background
2	168901	0.959	0.951	1.014	0.948	0.871	0.95	0.755	0.962	1	1.005	0.913	1	background
2	169201	0.95	0.861	0.98	0.859	0.739	0.879	0.74	0.86	0.913	0.855	0.92	1	background
2	169501	1	0.937	1.045	0.883	1.036	0.963	0.836	0.995	1.017	0.9	1.052	1.014	background
2	169801	0.962	0.987	0.792	0.878	0.924	0.842	0.84	0.996	0.977	0.814	0.883	1	background
2	170101	0.825	0.887	0.812	0.74	0.871	0.838	0.695	0.872	0.873	0.819	0.835	1	background
2	170401	0.885	1.104	1.154	0.931	0.993	1.124	0.928	0.936	1.016	1.14	1.059	1.037	background
2	170701	0.868	0.98	0.969	0.951	0.948	0.978	0.932	0.819	0.905	0.998	0.848	0.912	background
2	171001	1.087	1.044	0.99	1.074	1.082	1.101	1.072	1.007	0.944	1.099	0.995	1.198	background
2	171301	1.085	1.105	1.038	1.159	1.198	1.149	1.152	1.039	0.94	1.262	1.11	1	background
2	171601	0.905	0.838	0.832	0.814	0.963	0.818	0.832	0.848	0.705	0.886	0.825	1	background
2	171901	1.108	1.044	0.992	1.108	1.012	0.991	0.973	0.891	0.947	0.893	0.942	1	background
2	172201	1.076	0.989	1.177	1.141	1.032	0.97	1.035	1.029	1.091	0.935	1.05	1.004	background
2	172501	0.901	0.833	0.881	0.918	0.756	0.925	0.74	0.807	1.123	0.851	1.05	1	background
2	172801	0.657	0.719	0.779	0.817	0.61	0.748	0.607	0.733	1.002	0.768	0.783	1	background
2	173101	0.803	0.751	0.878	0.874	0.798	0.845	0.842	0.772	0.935	0.684	0.71	1	background
2	173401	1.247	1.124	1.259	1.304	1.124	1.294	1.286	1.268	1.071	1.153	1.214	1.058	background
2	173701	0.749	0.659	0.801	0.698	0.705	0.793	0.811	0.69	0.792	0.833	0.889	1	background
2	174001	0.96	0.755	0.973	0.81	0.847	0.87	0.976	0.899	0.946	0.878	0.876	0.931	background
2	174301	1.069	0.975	1.141	0.973	1.118	1.099	0.998	1.074	1.096	1.062	0.965	1.177	background
2	174601	0.951	0.994	1.044	0.976	0.982	0.993	1.035	0.915	1.078	0.893	1.023	1.054	background
2	174901	0.906	0.907	0.807	0.784	0.912	0.882	0.849	0.821	1.003	0.792	0.855	1	background
2	175201	0.766	0.869	0.857	0.758	0.999	0.874	0.799	0.889	1.003	0.901	0.917	1.026	background
2	175501	0.872	0.978	0.849	0.895	1.105	0.99	0.996	0.95	0.87	0.97	1.041	1.043	background
2	175801	0.971	1.005	0.973	1.059	1.078	0.965	0.925	1.066	0.899	0.955	0.965	1.027	background
2	176101	1.017	1.03	1.016	0.996	0.986	0.966	0.875	1.089	0.921	1.034	0.954	1	background
2	176401	0.908	0.861	0.796	0.818	0.804	0.756	0.786	0.826	0.696	0.853	0.913	1	background
2	176701	0.855	0.919	0.812	0.843	0.904	0.807	0.996	0.905	0.94	0.935	0.889	1	background
2	177001	0.698	0.746	0.648	0.829	0.72	0.745	0.668	0.736	0.812	0.71	0.799	1	background
2	177301	0.651	0.636	0.685	0.782	0.718	0.687	0.641	0.632	0.736	0.662	0.752	1	background
2	177601	0.792	0.764	0.829	0.818	0.885	0.829	0.881	0.943	0.741	0.902	0.867	1	background
2	177901	1.181	1.112	0.95	1.259	0.969	1.049	1.17	1.034	0.956	1.103	1.019	1.125	background
2	178201	1.243	0.999	0.914	1.187	1.164	1.063	1.207	1.196	0.938	1.104	1.155	1	background
2	178501	1.144	0.95	1.068	1.076	1.192	0.999	1.187	1.173	0.866	1.074	1.177	1.046	background
2	178801	1.041	1.077	1.052	0.913	1.066	0.953	1.244	1.048	1.065	1.172	1.119	1.122	background
2	179101	1.001	0.902	1.008	0.858	0.878	0.822	0.9	0.873	0.87	0.899	1.017	0.926	background
2	179401	0.916	0.888	0.969	0.861	0.974	0.879	0.795	1.052	0.697	0.873	0.998	1.052	background
2	179701	1.095	1.143	1.08	1.135	1.188	0.956	1.026	1.191	0.975	1.123	1.169	1.111	background
2	180001	1.086	1.104	1.232	1.191	1.115	0.997	1.124	1.128	1.202	1.216	1.178	1.046	background
2	180301	1.556	1.474	1.583	1.504	1.55	1.512	1.682	1.639	1.287	1.512	1.625	1.211	background
2	180601	0.866	0.78	0.992	0.803	0.935	0.827	0.858	0.953	0.915	0.87	0.9	0.73	background
2	180901	0.737	0.691	0.833	0.693	0.736	0.708	0.792	0.828	0.742	0.711	0.867	1	background
2	181201	0.776	0.902	0.934	0.858	0.938	0.888	0.912	0.895	0.696	0.878	1.023	1	background
2	181501	0.826	0.9	0.897	0.862	0.826	0.868	0.941	0.851	0.874	0.899	0.916	1	background
2	181801	0.994	0.835	1.008	0.947	0.993	1.101	1.046	1.008	1.015	1.019	0.943	1	background
2	182101	1.054	1.056	0.976	0.996	0.992	1.061	1.008	1.053	0.806	0.988	1.008	1	background
2	182401	0.853	0.826	0.838	0.844	0.911	0.919	0.831	0.827	0.769	0.884	0.851	0.921	background
2	182701	1.091	0.991	1.027	1.097	1.226	1.055	1.159	1.04	0.861	1.12	1.084	0.999	background
2	183001	0.957	1.023	0.825	0.958	0.961	0.822	0.888	0.883	0.838	1.053	0.944	0.926	background
2	183301	1.153	1.004	0.98	0.975	1.01	0.913	1.062	0.962	1.203	1.001	1.009	0.924	background
2	183601	0.901	0.857	0.9	1	0.873	1.06	0.967	0.864	0.999	0.889	0.834	1	background
2	183901	0.863	0.792	0.775	0.984	0.785	1.261	0.904	0.986	0.895	0.91	0.791	1	background
2	184201	0.783	0.764	0.721	0.81	0.704	1.107	0.821	0.898	0.843	0.694	0.702	1	background
2	184501	0.616	0.612	0.677	0.642	0.633	0.687	0.599	0.608	0.593	0.598	0.645	0.663	background
2	184801	0.524	0.656	0.788	0.684	0.646	0.696	0.745	0.692	0.448	0.712	0.667	1	background
2	185101	0.815	1.004	0.986	0.898	1.045	0.861	0.919	0.999	0.94	0.899	0.921	1	background
2	185401	0.78	0.913	0.847	0.805	0.91	0.798	0.959	0.887	0.959	0.909	0.836	1	background
2	185701	0.988	1.055	1.007	0.896	0.985	0.983	1.177	0.948	1.026	1.044	0.935	1	background
2	186001	0.684	0.861	0.979	0.82	0.838	0.823	1.004	0.756	0.967	0.768	0.897	0.762	background
2	186301	0.848	0.922	0.924	0.872	0.887	0.891	0.869	0.851	0.898	0.979	0.905	1	background
2	186601	0.803	0.889	0.894	0.858	0.926	0.799	0.93	0.743	0.981	0.772	0.937	1	background
2	186901	1.026	0.835	0.948	0.97	1.07	0.896	1.124	1.036	1.03	0.909	1.042	1.058	background
2	187201	0.839	0.802	0.843	0.838	0.947	0.854	0.869	0.844	0.896	0.967	0.864	1	background
2	187501	0.89	0.964	0.985	0.963	0.86	1.103	0.884	0.91	0.929	1.123	0.847	1	background
2	187801	1.044	0.909	1.081	1.011	0.96	1.004	0.933	0.95	0.897	0.888	0.957	0.95	background
2	188101	0.761	0.639	0.824	0.687	0.908	0.714	0.738	0.821	0.866	0.628	0.864	1	background
2	188401	0.784	0.973	1.015	0.872	1.054	0.883	0.861	0.944	0.861	0.981	1.021	0.997	background
2	188701	1.026	1.021	1.161	1.162	1.13	1.02	1.003	0.998	1.289	1.121	1.107	1.048	background
2	189001	0.919	0.873	1.039	1.038	1.03	0.858	0.898	0.822	1.013	1.065	0.864	0.888	background
2	189301	0.981	1.214	0.988	1.178	1.075	0.888	1.2	1.065	1.041	1.138	1.056	1.009	background
2	189601	1.116	1.157	1.072	0.996	1.004	1.037	1.128	1.041	1.079	1.034	1.02	1.219	background
2	189901	1.145	1.176	1.112	1.075	1.106	1.073	1.067	1.115	1.127	1.049	1.17	1.139	background
2	190201	1.006	0.886	1.036	0.9	0.977	0.867	0.888	0.996	1.076	0.891	0.976	0.965	background
2	190501	0.875	0.977	1.093	0.93	0.877	0.951	0.921	0.975	1.11	1.086	1.024	1	background
2	190801	0.8	0.915	1.002	0.961	0.894	0.935	0.851	0.935	1.08	1.011	1.025	0.88	background
2	191101	0.82	0.754	0.933	0.899	0.873	0.883	0.816	0.892	1.054	1.008	0.828	0.869	background
2	191401	0.805	0.751	0.828	0.887	0.754	0.779	0.718	0.723	0.998	0.694	0.636	0.805	background
2	191701	0.671	0.71	0.75	0.775	0.664	0.774	0.62	0.677	1.025	0.613	0.683	0.77	background
2	192001	0.829	0.844	0.771	0.768	0.792	0.796	0.817	0.778	1.095	0.763	0.836	1	background
2	192301	0.671	0.799	0.794	0.812	0.633	0.887	0.792	0.698	0.749	0.806	0.888	1	background
2	192601	0.861	0.824	0.819	0.851	0.825	0.944	0.8	0.741	0.932	0.867	0.819	1	background
2	192901	1.068	0.858	1.091	0.959	1.027	1.028	0.949	1.052	1.092	0.906	1.013	0.971	background
2	193201	1.353	1.17	1.319	1.098	1.273	1.141	1.127	1.247	1.143	1.251	1.253	1.283	background
2	193501	1.288	1.205	1.234	1.063	1.118	1.039	1.089	1.074	1.096	1.248	1.096	1.259	background
2	193801	1.135	1.063	1.093	1.003	1.029	0.904	1.002	0.866	1.234	1.151	1.105	1.148	background
2	194101	1.038	0.994	1.088	0.863	0.964	1.045	1.176	0.93	1.023	1.06	1.058	1.075	background
2	194401	0.953	0.863	0.895	0.783	0.8	0.947	0.85	0.72	0.983	0.99	0.847	0.775	background
2	194701	0.981	1.051	1.005	0.928	0.98	0.982	0.992	0.981	1.016	0.947	0.988	1	background
2	195001	1.003	0.865	1.022	0.961	0.886	0.933	0.924	0.855	0.912	0.991	1.106	1.034	background
2	195301	0.932	0.952	1.02	0.998	1.068	0.941	0.828	0.872	0.85	1.105	0.84	1.131	background
2	195601	1.103	1.068	1.181	0.956	1.17	1.023	1.044	1.06	0.994	1.166	0.92	1.089	background
2	195901	0.936	0.921	1.163	0.994	1.048	1.101	1.109	1.077	1.006	0.981	0.986	1.05	background
2	196201	0.776	0.877	1.103	0.994	0.912	0.989	1.011	1.079	0.849	0.919	0.957	1.022	background
2	196501	0.932	0.876	0.892	0.982	0.987	1.027	0.96	0.979	0.844	0.958	0.886	1	background
2	196801	0.959	0.986	0.954	1.08	1.075	1.029	0.925	1.079	0.731	1.035	0.958	1.094	background
2	197101	0.833	0.823	0.956	0.869	0.91	0.804	1.021	1.062	0.684	1.07	0.957	1	background
2	197401	0.876	0.779	0.9	0.953	0.973	0.815	0.89	0.955	0.601	0.926	0.881	1	background
2	197701	0.722	0.856	0.819	0.805	0.906	0.856	0.801	0.789	0.784	0.738	0.719	1	background
2	198001	0.922	0.971	0.777	0.805	0.906	0.826	0.839	0.739	0.834	0.803	0.902	1	background
2	198301	1.149	1.039	0.91	1.037	1.027	1.013	1.039	1.014	0.958	0.903	1.017	1.104	background
2	198601	1.012	0.845	0.955	1.044	0.858	0.994	0.922	0.984	1.093	0.895	0.997	1.01	background
2	198901	0.764	0.545	0.939	0.799	0.838	0.893	0.807	0.696	0.925	0.749	0.713	0.771	background
2	199201	0.803	0.87	0.859	0.92	0.899	0.984	0.901	0.932	1.138	0.814	0.911	1	background
2	199501	0.821	0.974	0.827	0.97	0.858	0.947	0.926	0.907	1.004	0.854	0.861	1	background
2	199801	0.93	1.137	1.115	1.043	0.999	1.023	0.991	0.953	0.921	1.063	1.059	1.048	background
2	200101	0.95	1.107	0.959	0.994	0.925	1.093	1.082	0.857	0.999	1.003	0.982	0.97	background
2	200401	1.111	1.015	0.948	1.063	1.159	1.093	1.047	1.008	0.954	0.842	0.944	1.021	background
2	200701	0.975	0.801	0.806	0.993	0.946	0.896	0.818	0.914	0.94	0.777	0.912	1.057	background
2	201001	0.966	0.906	0.848	0.947	0.922	0.915	0.945	0.857	1.027	0.8	0.885	0.959	background
2	201301	0.91	0.982	0.989	1.043	0.909	1.002	1.012	0.865	0.808	0.943	0.959	1.003	background
2	201601	0.87	0.996	0.911	1.063	0.876	1.137	0.925	0.939	1.056	0.989	1.119	1.055	background
2	201901	0.861	0.909	0.784	0.892	0.873	0.946	0.781	0.848	1.049	0.837	0.777	0.963	background
2	202201	0.98	0.812	0.997	0.727	0.928	0.862	0.808	0.926	1.287	0.816	0.853	0.936	background
2	202501	0.818	0.827	1.005	0.798	0.926	0.944	0.863	0.85	1.036	0.807	0.9	0.885	background
2	202801	1.034	0.981	1.002	1.03	0.954	1.021	0.962	0.989	1.051	0.892	1.079	1	background
2	203101	0.565	0.6	0.594	0.591	0.543	0.588	0.532	0.642	0.688	0.464	0.541	1	background
2	203401	0.949	0.987	0.955	0.938	0.886	0.99	0.826	0.889	1.105	0.908	0.793	1	background
2	203701	0.87	0.868	0.813	0.797	0.855	0.803	0.924	0.828	0.99	0.887	0.969	0.896	background
2	204001	0.928	0.878	0.779	0.847	0.931	0.896	0.978	0.866	1.048	0.931	0.755	0.924	background
2	204301	0.93	0.85	0.806	0.873	0.893	0.816	0.88	0.842	0.809	0.893	0.698	0.901	background
2	204601	0.989	0.851	0.935	0.765	0.891	0.867	0.849	0.86	0.98	0.884	0.946	0.949	background
2	204901	1.04	0.919	0.996	0.98	0.993	0.924	0.96	0.92	0.974	0.92	0.992	0.941	background
2	205201	0.956	1.002	0.851	1.047	1.058	0.975	0.932	0.877	1	1.069	0.888	0.868	background
2	205501	1.088	1.148	1.217	1.037	1.161	1.112	1.11	1.124	1.056	1.04	1.212	0.942	background
2	205801	1.118	1.173	1.153	1.085	1.048	1.094	1.073	1.225	1.136	1.006	1.201	1.022	background
2	206101	0.906	1.012	0.977	0.981	0.79	0.897	0.933	0.977	0.96	0.853	1.034	1	background
2	206401	0.817	0.922	0.865	0.94	0.785	0.853	0.849	0.984	0.994	0.905	0.78	1	background
2	206701	0.763	0.822	0.79	0.96	0.874	0.917	0.918	0.94	1.117	0.956	0.847	1	background
2	207001	0.847	0.99	0.76	0.777	0.699	0.751	0.854	0.879	1.095	0.726	0.757	1	background
2	207301	0.697	0.691	0.712	0.744	0.655	0.697	0.733	0.74	0.79	0.668	0.686	0.657	background
2	207601	0.471	0.557	0.549	0.602	0.469	0.474	0.456	0.443	0.494	0.506	0.62	1	background
2	207901	0.723	0.684	0.772	0.933	0.993	0.874	0.907	0.821	0.92	0.841	0.877	0.747	background
2	208201	0.877	0.885	0.828	0.868	1.017	0.989	0.994	0.954	1.209	0.946	0.939	1	background
2	208501	0.853	0.929	0.948	0.794	0.901	0.987	0.838	0.782	1.006	0.911	0.917	0.806	background
2	208801	0.988	0.987	0.968	0.867	0.937	0.989	0.867	0.954	1.013	1.11	1.037	0.889	background
2	209101	0.968	1.033	0.903	1.011	0.971	0.908	1.037	0.979	0.959	1.108	1.06	1.034	background
2	209401	0.589	0.782	0.711	0.745	0.765	0.785	0.767	0.644	0.974	0.802	0.817	1	background
2	209701	0.865	0.843	0.908	0.958	0.997	0.952	1.02	0.789	1.071	1.06	0.865	0.944	background
2	210001	0.942	0.992	0.978	1.188	0.974	0.949	1.056	0.935	1.189	1.039	0.87	1	background
2	210301	0.981	1.069	0.913	1.07	0.774	0.809	1.02	0.837	0.98	0.975	0.728	0.888	background
2	210601	1.004	0.978	0.869	0.944	1.046	0.946	0.858	0.952	0.982	0.907	0.955	1	background
2	210901	0.807	0.79	0.902	0.879	1.034	0.933	0.76	0.912	1.083	0.878	0.811	0.932	background
2	211201	1.007	0.818	0.968	1.013	0.924	0.888	0.855	0.84	1.116	0.969	0.903	1	background
2	211501	1.035	0.937	0.981	0.973	0.923	1.037	0.927	0.976	1.104	0.958	1.05	1	background
2	211801	1.201	1.138	1.06	0.988	1.027	1.099	0.95	1.044	1.093	1.118	1.119	1.113	background
2	212101	1.161	1.19	1.054	0.965	1.012	0.945	1.005	1.147	1.284	1.06	1.132	0.993	background
2	212401	0.842	0.847	0.696	0.883	0.754	0.803	0.866	0.85	1.103	0.889	0.731	0.86	background
2	212701	0.924	0.866	0.81	0.925	0.929	0.946	0.976	0.856	1.055	1.114	1.102	1.134	background
2	213001	0.846	0.897	0.924	1.018	0.951	1.029	0.93	0.945	1.192	1.068	1.026	1.084	background
2	213301	0.815	0.779	0.949	0.854	0.966	0.971	0.944	0.871	1.032	0.855	0.8	1	background
2	213601	0.892	0.824	0.985	0.837	1.012	0.861	0.991	0.869	0.957	0.836	0.95	0.99	background
2	213901	1.034	0.909	1.029	0.872	0.947	0.942	0.978	0.821	0.747	0.897	1.031	0.989	background
2	214201	0.818	0.993	1.009	0.969	0.976	1.011	0.885	0.837	0.903	1.042	0.923	1	background
2	214501	0.861	0.879	0.96	0.919	0.928	0.937	0.876	0.838	1.007	1.103	0.885	1.013	background
2	214801	0.976	0.952	1.04	0.867	0.934	0.943	0.893	0.906	1.098	0.993	0.871	1.042	background
2	215101	1.11	1.056	0.967	1.044	1.097	1.102	0.951	0.937	0.956	1.068	1.004	1.057	background
2	215401	1.285	1.234	1.079	1.084	1.161	1.163	1.159	0.998	1.086	1.171	1.14	1.085	background
2	215701	1.049	0.954	0.927	0.942	0.872	1.029	1.051	0.889	0.99	1.116	1.015	1	background
2	216001	0.96	0.806	0.94	0.879	0.903	0.995	0.868	0.903	1.038	1.046	1.068	1	background
2	216301	0.907	0.756	0.885	0.775	0.816	0.977	0.776	0.9	1.172	0.836	0.9	1	background
2	216601	0.706	0.776	0.857	0.806	0.722	0.882	0.828	0.789	0.879	0.74	0.78	1	background
2	216901	0.871	0.876	0.845	0.888	0.803	0.834	0.953	0.85	0.706	0.955	0.891	1	background
2	217201	0.97	0.993	0.84	0.879	0.727	0.876	0.964	0.867	0.797	0.995	1.03	1	background
2	217501	0.991	0.996	0.959	1.032	0.914	0.955	0.959	0.923	0.985	0.894	0.928	1	background
2	217801	0.907	0.847	1.025	1.029	0.957	0.969	0.852	1.03	0.919	0.852	0.8	1	background
2	218101	0.542	0.495	0.632	0.611	0.606	0.636	0.455	0.612	0.501	0.507	0.617	1	background
2	218401	0.952	0.952	0.986	0.998	0.862	0.958	0.992	0.945	0.719	0.889	1.051	1.105	background
2	218701	0.898	1.058	0.878	0.987	0.903	0.992	1.031	0.852	0.96	0.918	1.126	1.032	background
2	219001	1.071	0.961	0.964	0.998	1.028	1.065	0.898	0.966	0.739	1.095	0.969	0.862	background
2	219301	1.057	1.074	1.031	1.218	0.92	1.094	1.156	1.096	0.747	1.145	0.907	1.033	background
2	219601	1.074	1.101	1.147	1.149	0.983	1.107	1.168	1.057	0.867	0.959	0.941	1	background
2	219901	0.843	0.919	1.007	1.076	0.876	0.968	0.868	0.901	0.897	0.843	1.018	1	background
2	220201	0.865	0.891	0.964	1.019	0.863	0.947	0.964	0.773	0.844	0.777	0.959	1	background
2	220501	1	0.822	1.02	1.029	1.004	0.959	1.028	0.891	0.913	0.901	0.936	0.953	background
2	220801	1.255	0.991	1.23	1.115	0.976	1.074	1.147	1.09	0.989	1.078	1.154	1.055	background
2	221101	1.146	1.053	1.142	0.895	0.945	1.026	1.067	1.142	0.982	1.015	1.004	1	background
2	221401	0.986	0.922	1.058	0.997	0.937	0.936	0.921	0.901	0.935	1.004	1.018	1	background
2	221701	0.992	0.888	1.003	1.043	0.947	0.893	0.879	0.903	0.921	1.086	0.989	1	background
2	222001	1.113	0.949	1.031	1.12	0.886	0.879	0.93	0.915	0.731	0.977	0.999	0.892	background
2	222301	0.822	0.732	0.799	0.735	0.707	0.701	0.732	0.712	0.567	0.786	0.719	1	background
2	222601	0.806	0.942	0.973	0.967	1.026	0.877	1.021	0.874	0.79	1.068	0.876	1	background
2	222901	0.986	0.979	0.934	0.951	1.027	0.939	1.006	0.935	0.738	0.888	0.845	1	background
2	223201	0.961	0.925	0.871	0.969	1.016	1	0.919	1.041	0.784	0.852	0.927	0.906	background
2	223501	0.904	1.069	0.989	0.987	1.042	0.98	0.9	0.952	0.627	0.99	1.13	1.084	background
2	223801	0.786	0.883	0.784	0.772	0.89	0.881	0.764	0.896	0.591	0.788	0.886	1	background
2	224101	1.067	1.084	1.071	1.181	0.971	1.147	1.034	1.112	0.707	1.012	1.047	1.091	background
2	224401	0.976	1.043	1.002	1.003	0.874	0.972	0.979	0.958	0.865	0.938	0.904	1.055	background
2	224701	0.818	0.757	0.845	0.858	0.723	0.797	0.773	0.787	0.671	0.885	0.75	1	background
2	225001	0.884	0.897	0.968	1.038	0.864	0.954	0.775	0.828	0.752	1.112	0.947	1	background
2	225301	0.919	0.94	1.007	1.065	1.013	1.088	0.918	0.902	0.62	1.039	1.032	1	background
2	225601	2.399	2.209	3.191	2.155	2.832	1.903	2.461	2.828	1.198	3.112	3.075	3.191	amplified
2	225901	1.123	1.091	1.323	1.197	1.39	1.126	1.362	1.091	0.999	1.438	1.447	1.336	background
2	226201	0.978	0.991	1.033	1.031	1.054	0.952	1.08	0.984	0.867	1.103	1.058	0.989	background
2	226501	0.96	1.007	0.899	1.004	1.043	0.938	0.959	1.009	0.647	1.13	1.096	1	background
2	226801	1.057	1.003	1.05	1.096	1.143	0.933	0.959	1.053	0.815	1.074	1.098	1.067	background
2	227101	1.035	0.962	0.992	0.98	1.117	0.937	0.768	0.885	0.697	0.995	1.032	0.948	background
2	227401	0.905	0.935	1.14	1.024	1.098	1.022	1.005	0.978	0.684	1.008	1.161	1	background
2	227701	0.988	0.952	1.07	1.129	0.975	1.083	1.007	1.069	0.783	0.964	1.026	1.123	background
2	228001	0.892	0.84	0.823	0.962	0.746	1.005	0.984	0.863	0.589	0.937	0.737	1	background
2	228301	0.969	1.102	0.969	1.037	0.999	1.035	1.11	1.022	0.993	1.109	1.006	1.012	background
2	228601	1.324	1.175	1.147	1.336	1.228	1.242	1.224	1.276	1.147	1.238	1.214	1.322	background
2	228901	1.017	0.95	0.97	0.934	0.955	1.044	1.01	1.011	0.967	0.967	0.955	1.004	background
2	229201	0.943	0.906	0.957	1.078	0.893	1.012	1.022	1.025	0.888	1.01	1.031	1	background
2	229501	0.853	0.772	0.821	1.007	0.841	0.931	0.732	0.867	0.897	0.973	0.911	1	background
2	229801	0.83	0.754	0.824	0.898	0.806	0.848	0.836	0.833	0.806	0.891	0.892	1	background
2	230101	1.243	1.298	1.181	1.357	1.248	1.303	1.372	1.301	1.307	1.3	1.263	1.227	background
2	230401	1.158	1.356	1.125	1.219	1.2	1.21	1.336	1.236	1.118	1.145	1.121	1.161	background
2	230701	0.658	0.894	0.899	0.868	1.008	0.804	0.889	0.82	0.844	0.998	0.91	0.97	background
2	231001	0.837	0.945	0.921	0.883	0.896	0.847	0.918	0.903	0.905	1.102	0.956	1	background
2	231301	0.798	0.781	0.772	0.757	0.755	0.782	0.766	0.76	0.757	0.918	0.71	1	background
2	231601	0.914	0.842	1.011	0.838	0.802	0.948	0.968	0.896	0.89	0.981	0.865	1	background
2	231901	0.925	0.779	0.89	0.905	0.866	0.923	0.968	0.869	0.852	0.926	0.834	1	background
2	232201	1.024	1.023	0.956	0.949	0.972	0.993	0.911	1.034	0.842	0.985	0.893	1	background
2	232501	1.142	1.166	1.118	1.152	1.173	1.083	1.113	1.108	0.992	1.072	0.974	1.241	background
2	232801	1.065	1.122	1.007	1.112	1.098	1.087	1.018	0.956	0.861	1.064	0.979	1.007	background
2	233101	0.923	0.971	1.002	1.289	1.118	1.158	0.958	1.047	0.766	0.839	1.13	0.992	background
2	233401	1.02	0.937	1.063	1.174	1.045	1.089	1.215	1.129	0.817	0.954	1.086	0.939	background
2	233701	0.991	0.902	0.969	1.02	1.025	0.992	1.067	0.948	0.796	0.957	0.931	0.981	background
2	234001	0.914	0.888	0.867	0.993	1.007	1.042	0.975	0.886	0.883	1.112	0.984	1	background
2	234301	0.811	0.864	0.914	0.939	0.933	0.852	0.874	0.961	0.95	1.054	0.907	0.912	background
2	234601	0.692	0.781	0.852	0.803	0.708	0.751	0.82	0.798	0.761	0.797	0.759	1	background
2	234901	0.938	0.918	0.921	0.968	0.845	0.88	0.94	0.919	1.063	0.875	0.961	1	background
2	235201	1.029	0.978	0.907	1.11	0.914	1.031	0.967	1.017	1.063	0.905	1.095	1.037	background
2	235501	0.817	0.744	0.755	0.979	0.799	0.834	0.799	0.738	0.956	0.659	0.892	0.767	background
2	235801	0.526	0.517	0.662	0.692	0.627	0.705	0.563	0.543	0.889	0.561	0.766	1	background
2	236101	0.861	0.843	0.846	0.817	0.824	0.876	0.904	0.821	0.875	0.883	0.903	1	background
2	236401	0.809	0.778	0.879	0.802	0.796	0.86	0.898	0.802	0.772	0.859	0.711	1	background
2	236701	0.792	0.774	0.79	0.947	0.855	0.926	0.891	0.775	0.796	0.878	0.77	1	background
2	237001	0.925	0.823	0.93	0.896	0.865	1.022	0.908	0.764	0.944	0.774	0.776	1	background
2	237301	1.029	0.952	0.952	0.894	0.831	0.932	0.925	0.814	0.992	0.829	0.918	1	background
2	237601	0.743	0.887	0.892	0.831	0.694	0.772	0.817	0.732	1.051	0.881	0.837	1	background
2	237901	0.934	1.027	0.962	0.964	0.959	1.013	0.944	0.921	1.115	1.023	1.015	1	background
2	238201	0.782	0.987	1.034	1.005	1.002	1.11	1.111	0.949	0.983	0.85	0.918	0.924	background
2	238501	0.915	0.934	1.051	1.007	0.92	1.042	0.986	0.935	1.013	0.999	0.937	0.907	background
2	238801	0.931	0.798	0.851	0.926	0.991	1.061	0.89	0.9	0.865	1.004	0.9	0.911	background
2	239101	0.73	0.764	0.756	0.899	0.9	1.02	0.736	0.731	0.907	0.882	0.817	0.995	background
2	239401	0.685	0.817	0.884	0.848	0.878	0.909	0.691	0.813	0.864	0.974	0.793	1	background
2	239701	0.914	0.9	1.06	0.931	1.134	1.016	0.858	0.972	1.07	0.983	1.092	0.884	background
2	240001	0.765	0.833	0.94	0.811	0.904	0.753	0.626	0.765	0.935	0.814	0.844	0.787	background
2	240301	0.731	0.736	0.896	0.802	0.88	0.829	0.7	0.739	0.765	0.864	0.834	0.807	background
2	240601	0.866	0.914	1.242	0.986	1.04	1.095	0.946	1.001	0.992	1.024	1.066	1.031	background
2	240901	0.939	1	1.024	1.015	1.072	1.07	0.85	0.953	1.108	1.075	1.005	1.044	background
2	241201	1.064	1.154	1.064	1.102	1.116	1.204	0.939	0.976	1.186	1.012	1.147	1.086	background
2	241501	0.924	0.905	1.005	1.077	1.053	0.994	0.821	0.95	0.993	0.946	0.97	1.032	background
2	241801	0.796	0.96	0.958	0.89	1.102	0.977	0.774	0.889	0.939	1.089	0.925	0.972	background
2	242101	1.039	1.218	1.06	1.084	1.139	1.087	0.981	1.173	1.221	1.312	1.136	1.276	background
2	242401	0.977	0.992	0.976	1.216	1.174	1.137	0.896	0.995	0.925	1.188	1.174	1.278	background
2	242701	1.164	1.169	1.237	1.445	1.338	1.309	1.035	1.253	1.1	1.216	1.243	1.27	background
2	243001	1.047	1.141	1.138	1.213	1.171	1.066	1.071	1.086	1.254	1.127	1.141	1.107	background
2	243301	1.074	1.088	1.084	1.104	1.127	1.172	1.162	0.97	1.468	1.167	1.176	1.133	background
2	243601	1.12	1.163	1.108	1.106	1.231	1.2	1.116	1.07	1.327	1.201	1.309	1.23	background
2	243901	0.99	0.958	1.088	1.038	1.128	1.141	0.951	0.904	1.357	1.02	1.021	1.102	background
2	244201	0.929	0.961	0.975	1.058	1.071	1.103	0.945	0.885	1.302	0.944	1.035	1.081	background
2	244501	0.857	0.915	0.889	0.943	0.998	1.106	0.873	0.804	1.132	1.011	1.05	1	background
2	244801	0.82	0.9	0.797	0.845	0.881	1.017	0.848	0.744	0.985	0.844	0.862	1	background
2	245101	0.686	0.641	0.579	0.736	0.623	0.763	0.579	0.568	0.788	0.619	0.597	1	background
2	245401	0.506	0.615	0.649	0.738	0.535	0.728	0.415	0.456	0.736	0.619	0.535	1	background
2	245701	1.151	1.202	1.08	1.336	1.1	1.207	0.926	1.04	1.167	0.986	1.214	1.156	background
2	246001	1.197	1.158	1.143	1.217	1.157	1.156	0.996	1.04	1.233	1.172	1.16	1.176	background
2	246301	1.022	1.098	0.984	1.026	0.979	1.003	1.011	0.871	1.292	0.928	1.093	1.044	background
2	246601	0.673	0.67	0.626	0.66	0.62	0.63	0.634	0.602	0.641	0.558	0.691	1	background
2	246901	0.379	0.32	0.316	0.314	0.299	0.296	0.304	0.32	0.364	0.321	0.328	0	depleted
2	247201	0.588	0.507	0.516	0.603	0.553	0.507	0.487	0.461	0.584	0.43	0.527	0.487	depleted
2	247501	0.844	0.837	0.76	0.891	0.881	0.867	0.767	0.81	0.749	0.771	0.854	1	background
2	247801	0.887	0.981	0.824	0.978	0.836	0.855	0.841	0.889	1.023	0.85	0.896	0.8	background
2	248101	0.807	0.776	0.664	0.867	0.602	0.758	0.648	0.795	0.833	0.537	0.745	1	background
2	248401	0.766	0.712	0.693	0.729	0.719	0.767	0.732	0.793	0.892	0.651	0.732	1	background
2	248701	0.667	0.677	0.647	0.637	0.652	0.715	0.635	0.641	0.744	0.514	0.588	1	background
2	249001	0.021	0.049	0.053	0.107	0.003	0.103	0.017	0.031	0.165	0.016	0.062	0	depleted
2	249301	0.673	0.691	0.499	0.668	0.503	0.683	0.549	0.523	0.74	0.551	0.491	1	background
2	249601	0.786	0.888	0.779	0.964	0.822	0.943	0.779	0.688	1.06	0.785	0.772	1	background
2	249901	0.64	0.749	0.696	0.799	0.662	0.733	0.715	0.653	0.594	0.607	0.664	1	background
2	250201	0.854	0.779	0.712	0.92	0.802	0.831	0.723	0.661	0.656	0.627	0.729	1	background
2	250501	0.199	0.174	0.167	0.201	0.19	0.166	0.19	0.142	0.143	0.147	0.152	0.177	depleted
2	250801	24.109	24.515	22.457	24.517	21.21	23.705	22.832	11.975	12.969	21.756	22.904	26.144	amplified
2	251101	0.441	0.448	0.409	0.436	0.416	0.419	0.483	0.403	0.524	0.416	0.419	0	depleted
2	251401	0.752	0.82	0.746	0.737	0.785	0.806	0.754	0.776	0.995	0.815	0.76	1	background
2	251701	0.925	1.007	0.972	1.182	0.993	1.086	0.886	0.968	1.166	1.06	1.132	1	background
2	252001	0.933	0.978	1.103	1.173	1.089	1.171	0.943	1.027	1.404	1.113	1.19	1.108	background
2	252301	0.753	0.79	1.092	0.964	1.015	0.918	0.884	0.846	1.209	0.942	1.077	1.023	background
2	252601	0.954	0.774	0.945	1.012	0.977	0.936	0.929	0.893	1.275	0.901	1.034	1.111	background
2	252901	0.895	0.847	0.985	0.891	1.055	1.005	0.817	1.024	1.165	0.97	0.993	0.973	background
2	253201	0.86	0.898	1.085	0.87	1.083	0.937	0.926	0.892	1.219	0.925	0.997	1	background
2	253501	1.015	0.859	1.052	1.029	1.083	1.095	0.917	1.018	1.07	0.825	0.962	1.083	background
2	253801	0.907	0.968	1.067	1.078	1.105	1.104	0.976	0.944	1.307	0.933	1.1	1.123	background
2	254101	0.962	1.049	1.007	1.022	1.018	1.003	0.948	0.977	1.227	1.049	0.976	1.114	background
2	254401	1.064	1.118	1.08	1.204	1.196	1.218	1.086	1.089	1.411	1.158	1.104	1.12	background
2	254701	0.927	0.972	0.868	0.987	1.091	1.097	0.947	0.947	0.964	1.069	1.107	1.055	background
2	255001	0.937	0.925	0.914	0.942	1.07	0.979	0.882	0.852	1.072	0.988	0.975	0.995	background
2	255301	0.869	0.821	1.001	0.948	0.888	0.979	0.868	0.907	1.09	0.851	0.878	1	background
2	255601	0.986	0.882	1.018	0.803	0.879	0.898	0.905	0.938	1.285	0.943	1.014	0.935	background
2	255901	0.881	0.803	1.04	0.886	0.941	0.893	0.796	0.902	1.169	0.942	1.119	0.855	background
2	256201	0.876	0.873	0.768	0.85	0.956	0.848	0.768	0.722	1.105	0.878	0.849	0.942	background
2	256501	0.773	0.954	0.885	0.98	1.012	0.896	0.787	0.877	1.054	0.929	0.922	1	background
2	256801	1.065	0.97	1.02	1.06	1.071	1.069	0.997	0.885	1.269	0.98	1.112	1.044	background
2	257101	0.71	0.731	0.777	0.803	0.853	0.799	0.73	0.751	1.083	0.811	0.926	1	background
2	257401	0.696	0.819	0.845	0.835	0.878	0.959	0.822	0.926	1.011	0.763	0.846	0.922	background
2	257701	0.766	0.928	0.901	0.929	0.803	0.882	0.861	0.835	1.059	0.84	0.81	0.973	background
2	258001	0.966	0.983	1.006	1.012	0.859	0.844	0.906	0.845	1.074	1.131	0.864	1.038	background
2	258301	0.716	0.662	0.699	0.848	0.661	0.713	0.601	0.596	0.99	0.835	0.642	0.741	background
2	258601	0.798	0.776	0.867	0.923	0.881	0.851	0.83	0.778	0.963	0.952	0.826	0.8	background
2	258901	0.832	0.814	0.953	0.911	1.01	0.909	0.914	0.797	1.085	0.932	0.807	1.026	background
2	259201	0.748	0.893	1.006	0.907	0.873	0.987	0.801	0.969	1.089	0.887	0.823	0.927	background
2	259501	0.851	0.767	0.893	0.936	0.878	1.007	0.836	0.973	1.06	0.806	0.848	0.886	background
2	259801	0.816	0.793	0.936	0.752	0.903	0.932	0.861	0.746	1.095	0.792	0.753	0.877	background
2	260101	0.754	0.8	0.88	0.854	1.019	0.934	0.68	0.701	0.955	0.78	0.827	0.875	background
2	260401	0.925	0.863	0.954	0.957	1.077	0.962	0.862	0.906	1.123	0.789	0.892	1.064	background
2	260701	0.834	0.82	0.866	0.953	1.04	0.993	0.87	0.801	0.993	0.703	0.917	0.971	background
2	261001	0.971	0.89	1.024	1.08	1.146	1.078	1.058	0.996	1.028	0.929	1.101	1.039	background
2	261301	0.944	0.882	0.958	0.971	1.128	0.895	0.848	0.968	1.086	1.087	0.9	1.036	background
2	261601	0.942	0.905	0.887	1.116	1.097	0.887	0.872	0.909	0.994	0.973	0.921	1.049	background
2	261901	0.935	0.947	0.867	0.915	0.912	0.888	0.908	0.874	0.973	0.978	0.895	1.018	background
2	262201	0.892	0.916	0.846	0.823	0.788	0.79	0.747	0.767	0.916	0.81	0.629	1	background
2	262501	0.749	0.875	0.777	0.763	0.79	0.813	0.788	0.746	0.956	0.786	0.747	1	background
2	262801	0.703	0.712	0.763	0.747	0.836	0.782	0.747	0.705	1.05	0.794	0.744	0.723	background
2	263101	0.816	0.808	0.961	0.917	0.959	0.914	1.018	0.876	1.3	0.917	0.823	0.9	background
2	263401	0.786	0.877	0.917	0.789	0.957	0.985	0.862	0.919	1.182	0.934	1.002	1	background
2	263701	0.572	0.689	0.637	0.621	0.692	0.725	0.634	0.705	1.033	0.725	0.69	0.717	background
2	264001	0.722	0.706	0.717	0.673	0.687	0.779	0.779	0.715	0.837	0.681	0.758	1	background
2	264301	0.652	0.707	0.726	0.75	0.746	0.809	0.678	0.698	0.706	0.768	0.668	0.672	background
2	264601	0.735	0.99	0.891	0.812	0.811	0.975	0.81	0.831	0.971	1.036	0.857	0.86	background
2	264901	0.681	0.917	0.91	0.71	0.831	0.991	0.864	0.856	0.861	0.768	0.96	0.865	background
2	265201	0.646	0.812	0.865	0.778	0.832	0.897	0.672	0.725	0.898	0.88	0.953	1.046	background
2	265501	0.862	0.8	0.856	0.877	0.991	0.836	0.748	0.789	0.785	0.972	0.953	1	background
2	265801	0.961	0.901	0.914	0.911	0.887	0.835	0.897	0.766	1.001	0.781	0.847	1	background
2	266101	1.057	0.967	0.978	1.022	0.852	0.889	1.022	0.888	1.012	0.813	0.973	0.963	background
2	266401	0.855	0.87	0.997	0.934	0.965	0.94	0.965	0.852	1.012	0.899	0.866	1	background
2	266701	0.883	1.035	0.912	0.98	1.122	0.956	0.883	1.002	0.968	1.061	0.981	1.038	background
2	267001	0.826	1.095	1.074	1.126	1.022	0.914	0.888	0.934	0.916	1.007	0.846	1.133	background
2	267301	0.8	0.762	0.824	0.862	0.8	0.821	0.789	0.893	0.816	0.806	0.749	0.916	background
2	267601	0.978	0.897	0.984	0.935	1.048	0.98	1.002	0.912	1.068	0.899	0.944	1	background
2	267901	1.265	1.326	1.374	1.334	1.462	1.306	1.303	1.376	1.163	1.284	1.36	1.298	background
2	268201	2.47	2.456	2.527	2.361	2.564	2.536	2.164	2.796	1.607	2.388	2.644	2.351	amplified
2	268501	1.605	1.609	1.63	1.578	1.684	1.615	1.448	1.691	1.5	1.672	1.728	2	amplified
2	268801	0.813	0.934	0.872	0.929	0.839	0.876	0.919	0.879	0.87	1.007	0.955	0.888	background
2	269101	0.781	1.017	0.937	0.966	0.861	0.866	0.874	0.973	1.019	1.025	0.921	1	background
2	269401	0.795	0.996	0.947	0.895	0.836	0.974	0.796	0.866	0.775	0.943	0.788	1	background
2	269701	0.896	1.087	1.146	0.972	1.038	1.058	0.962	0.992	0.863	1.174	0.967	0.992	background
2	270001	1.045	1.095	1.075	1.17	1.032	1.145	1.019	1.099	0.99	1.13	1.022	1.04	background
2	270301	1.095	1.162	1.089	1.211	1.108	1.117	1.114	1.191	1.097	1.027	1.139	1.121	background
2	270601	1.059	0.949	0.871	0.912	0.914	0.95	1.071	0.941	0.893	0.846	0.941	1	background
2	270901	0.762	0.674	0.818	0.819	0.696	0.677	0.874	0.848	0.92	0.72	0.867	0.753	background
2	271201	0.968	0.968	1.016	0.889	0.867	0.936	0.868	0.833	1.141	0.999	1.083	0.96	background
2	271501	0.899	0.95	0.847	1.002	0.881	0.941	0.698	0.884	1.049	0.842	1.179	0.921	background
2	271801	1.01	1.008	1.052	1.179	0.997	1.047	0.904	1.016	1.147	1.11	1.097	1.037	background
2	272101	0.956	0.967	1.031	0.992	0.936	1.055	0.945	0.959	1.078	1.104	1.175	1.027	background
2	272401	0.836	0.898	0.878	0.9	0.901	1.033	0.985	0.891	1.129	0.87	1.153	1	background
2	272701	0.883	0.871	0.765	0.869	0.932	0.995	0.88	0.804	0.996	0.698	0.892	1	background
2	273001	0.913	0.998	1.034	0.924	0.93	1.061	0.919	1.084	1.212	0.893	1.037	0.942	background
2	273301	0.754	0.974	0.983	0.959	0.918	0.919	0.81	1.08	0.869	0.856	0.953	1	background
2	273601	0.894	0.878	0.886	0.945	0.899	0.835	0.767	0.949	0.817	0.889	0.845	1	background
2	273901	0.706	0.757	0.774	0.754	0.865	0.87	0.792	0.662	0.928	0.913	0.812	0.833	background
2	274201	0.596	0.821	0.769	0.815	0.817	0.934	0.78	0.717	0.938	0.799	0.617	0.941	background
2	274501	0.812	0.814	0.96	0.977	0.888	0.935	0.72	0.767	1.126	0.951	0.742	0.952	background
2	274801	0.671	0.72	0.857	0.883	0.842	0.856	0.773	0.801	0.949	0.869	0.741	0.738	background
2	275101	0.801	0.853	0.979	0.854	0.827	0.895	0.758	0.982	1.107	0.793	0.834	0.839	background
2	275401	0.861	0.871	0.844	0.873	0.937	0.869	0.824	0.809	1.056	0.751	0.773	1	background
2	275701	0.893	0.925	0.901	0.914	0.982	0.911	0.974	0.899	0.902	0.831	0.92	0.922	background
2	276001	1.092	0.993	1.077	1.078	1.117	0.94	0.983	1.062	1.09	1.023	1.124	1.068	background
2	276301	0.752	0.863	0.908	0.858	0.985	0.742	0.867	0.951	1.127	0.999	0.877	1	background
2	276601	0.823	0.842	0.864	0.752	0.935	0.893	0.91	0.885	1.162	0.915	0.923	1	background
2	276901	0.84	0.912	0.756	0.783	0.781	0.968	0.817	0.796	0.916	0.896	0.801	0.893	background
2	277201	1.112	1.156	0.915	0.851	0.907	1.03	1.043	0.97	1.046	0.972	0.953	1	background
2	277501	1.034	0.971	0.882	0.874	0.977	0.976	1.003	0.884	1.08	1.055	1.033	1	background
2	277801	1.063	0.968	0.89	0.924	0.966	0.92	0.878	0.939	1.116	1.043	1.086	1	background
2	278101	1.007	0.93	1.054	0.913	0.92	0.896	0.891	1.068	0.994	0.936	1.151	0.923	background
2	278401	0.829	0.838	0.878	0.884	0.829	0.858	0.73	0.9	1.181	0.789	0.89	0.938	background
2	278701	0.703	0.892	0.795	0.922	0.897	0.875	0.595	0.789	0.937	0.907	0.892	0.887	background
2	279001	0.78	0.878	0.749	0.843	0.879	0.783	0.767	0.73	0.991	0.791	0.782	1	background
2	279301	0.694	0.836	0.913	0.921	0.98	0.828	0.848	0.794	1.055	0.767	0.873	0.842	background
2	279601	0.668	0.786	0.924	0.892	0.893	0.805	0.798	0.842	0.988	0.764	0.851	0.864	background
2	279901	0.695	0.81	0.903	0.784	0.916	0.832	0.746	0.798	0.993	0.804	0.749	0.814	background
2	280201	0.935	0.865	0.976	0.815	1.103	0.941	0.947	0.931	1.096	0.991	1.044	0.968	background
2	280501	0.925	0.889	0.95	0.968	1.103	0.962	1.013	0.908	1.061	1.038	1.078	1.055	background
2	280801	0.901	0.925	0.914	0.995	1.06	0.95	0.955	0.869	1.162	0.991	1.002	1.093	background
2	281101	1.091	1.081	1.098	1.142	1.155	1.06	1.091	1.089	1.104	1.051	1.162	1.146	background
2	281401	1.102	1.216	1.092	1.136	1.042	1.139	1.167	1.123	1.104	1.118	1.016	1.023	background
2	281701	0.938	0.907	0.935	0.997	0.947	1.03	0.979	1.024	0.846	1.05	0.932	1	background
2	282001	0.753	0.882	0.914	0.842	0.805	0.954	0.838	0.89	1.054	0.957	0.8	1	background
2	282301	0.718	0.744	0.904	0.866	0.744	0.879	0.7	0.79	0.955	0.805	0.739	0.694	background
2	282601	0.871	0.792	0.809	0.857	0.872	0.94	0.892	0.91	1.037	0.832	0.988	1	background
2	282901	0.726	0.823	0.858	0.824	0.739	0.843	0.813	0.866	1.121	0.819	0.904	1	background
2	283201	1.1	1.039	1.103	1.154	1.032	1.109	1.046	1.182	1.222	1.099	1.103	1.187	background
2	283501	1.055	0.922	0.833	0.96	0.906	0.988	0.917	1.023	0.977	1.035	0.982	1.003	background
2	283801	1.065	0.823	0.849	0.933	1.028	0.927	0.996	0.999	1.012	0.972	0.956	0.996	background
2	284101	0.906	0.87	0.844	0.899	0.876	0.918	1.011	0.958	1.02	0.938	0.93	0.923	background
2	284401	0.845	0.899	0.943	0.936	0.888	0.875	0.949	0.892	0.86	0.88	0.872	1.034	background
2	284701	0.895	0.962	1.077	0.996	1.044	0.948	0.922	1	1.075	1.038	0.978	1.038	background
2	285001	0.866	0.915	0.886	0.927	0.888	0.904	0.936	0.858	0.919	0.882	0.943	0.92	background
2	285301	0.912	1.01	0.938	0.839	0.957	0.92	0.956	0.858	1.083	0.816	1.007	1	background
2	285601	0.823	1.057	0.854	0.916	0.881	0.879	0.912	0.881	1.035	0.797	0.762	0.902	background
2	285901	0.82	0.836	0.809	0.865	0.837	0.79	0.772	0.737	0.951	0.879	0.654	0.944	background
2	286201	0.81	0.891	0.952	0.93	0.931	0.848	0.897	0.738	0.967	0.847	0.813	1	background
2	286501	0.968	1.067	1.113	1.01	1.128	1.057	1.075	1.005	1.004	0.913	1.155	1.051	background
2	286801	0.829	0.925	0.865	0.961	0.949	0.94	0.955	0.886	1.276	0.825	0.954	1.042	background
2	287101	0.813	0.761	0.69	0.868	0.842	0.867	0.768	0.83	0.999	0.949	0.805	0.928	background
2	287401	0.842	0.921	0.827	0.928	0.94	0.994	0.943	0.841	0.911	0.998	0.902	0.932	background
2	287701	0.771	0.975	0.743	0.871	0.952	0.928	1.007	0.838	0.94	0.887	0.828	0.95	background
2	288001	0.908	0.999	0.91	0.966	0.992	1.013	0.95	0.844	0.856	0.931	0.788	0.869	background
2	288301	1.17	1.076	1.164	1.019	0.998	1.119	1.065	1.073	0.945	1.095	1.101	1.101	background
2	288601	1.016	1.074	1.038	1.024	0.946	1.057	1.025	1.132	1.147	1.158	0.964	1.015	background
2	288901	0.687	0.698	0.837	0.897	0.845	0.755	0.784	0.801	1.064	0.853	0.75	0.879	background
2	289201	0.829	0.672	0.866	0.883	0.8	0.858	0.831	0.701	0.946	0.901	0.794	1	background
2	289501	0.911	0.936	1.059	1.012	0.877	0.909	1.027	0.987	1.053	0.978	0.844	1.064	background
2	289801	0.891	0.942	0.857	0.988	0.958	0.954	1.089	0.815	1.203	0.882	0.915	0.95	background
2	290101	0.844	0.819	0.819	1.032	0.81	0.831	0.949	0.886	0.965	0.823	0.822	0.833	background
2	290401	1.096	1.043	1.048	1.091	0.969	1.031	0.988	1.066	0.887	1.121	1.073	1	background
2	290701	1.334	1.508	1.381	1.176	1.395	1.533	1.374	1.512	1.255	1.447	1.427	1.315	background
2	291001	1.447	1.589	1.442	1.512	1.71	1.453	1.824	1.645	1.197	1.712	1.593	1.617	amplified
2	291301	2.101	2.036	1.924	2.058	2.055	2.019	2.139	2.124	1.813	2.165	1.894	1.911	amplified
2	291601	1.462	1.492	1.41	1.43	1.268	1.506	1.347	1.365	1.443	1.452	1.337	1.302	background
2	291901	0.347	0.424	0.378	0.35	0.415	0.412	0.312	0.389	0.944	0.405	0.343	0	depleted
2	292201	0.093	0.139	0.168	0.191	0.169	0.231	0.151	0.184	0.688	0.14	0.109	0.179	depleted
2	292501	0.383	0.504	0.509	0.527	0.459	0.557	0.513	0.565	0.653	0.55	0.525	0.451	depleted
2	292801	0.824	0.991	0.954	1.069	0.941	0.937	1.035	1.024	0.636	0.928	0.842	0.849	background
2	293101	0.74	0.593	0.684	0.741	0.613	0.619	0.665	0.695	0.671	0.643	0.608	0.678	background
2	293401	0.063	0.08	0.125	0.108	0.064	0.098	0.065	0.05	0.432	0.061	0.054	0.074	depleted
2	293701	0	0	0.011	0.006	0	0.018	0	0.009	0.257	0.018	0.02	0.023	depleted
2	294001	0.087	0.106	0.142	0.121	0.108	0.117	0.076	0.142	0.467	0.171	0.125	0	depleted
2	294301	0.862	0.8	0.764	0.774	0.783	0.725	0.757	0.799	0.985	0.738	0.794	1	background
2	294601	1.441	1.468	1.337	1.451	1.449	1.402	1.471	1.465	1.466	1.521	1.477	1.347	background
2	294901	1.059	0.982	0.961	1.221	1.108	1.036	1.137	1.171	1.309	1.061	1.107	1.001	background
2	295201	0.961	0.898	0.931	0.99	1.031	0.976	0.974	1.055	1.083	1.053	0.889	1.019	background
2	295501	0.924	0.973	1.006	0.915	1.05	0.935	0.933	1.042	0.997	0.986	0.859	1.064	background
2	295801	0.905	0.877	0.987	0.988	0.802	0.956	1.003	0.981	1.007	0.859	0.877	0.988	background
2	296101	0.893	0.875	0.792	1.025	0.946	1.028	0.971	1.095	0.943	0.849	0.896	0.954	background
2	296401	0.879	0.978	0.909	1.028	0.97	1.042	0.932	1.031	1.092	1.032	0.906	1.044	background
2	296701	0.969	0.901	0.886	0.971	0.986	1.094	1.015	0.956	1.32	1.035	1.003	1	background
2	297001	1.399	1.36	1.436	1.462	1.484	1.592	1.394	1.381	1.399	1.449	1.525	1.438	background
2	297301	2.086	2.172	2.035	2.165	2.206	2.138	2.109	2.21	2.005	2.36	2.126	2.075	amplified
2	297601	0.557	0.743	0.644	0.782	0.741	0.703	0.707	0.734	0.964	0.73	0.737	1	background
2	297901	0.342	0.33	0.332	0.337	0.386	0.351	0.399	0.347	0.595	0.322	0.327	0	depleted
2	298201	1.104	1.106	1.114	1.13	1.138	1.111	1.213	1.15	1.823	1.14	1.144	1.245	background
2	298501	1.855	1.706	1.743	1.799	1.667	1.716	1.737	1.785	1.701	1.767	1.824	1.866	amplified
2	298801	1.921	1.873	1.861	1.918	1.958	1.829	1.943	1.804	1.856	1.781	1.883	1.788	amplified
2	299101	2.135	2.156	1.907	2.037	1.976	1.979	1.955	1.994	1.675	2.056	2.093	1.812	amplified
2	299401	1.91	1.889	1.852	1.945	1.947	1.973	2.055	1.836	1.987	2.104	1.812	1.937	amplified
2	299701	1.933	1.862	1.986	1.994	2.061	1.911	1.853	2.049	1.966	1.989	1.862	1.969	amplified
2	300001	1.74	1.837	1.96	1.888	1.964	1.851	1.984	2.094	1.911	1.953	1.905	2.118	amplified
2	300301	1.858	2.035	2.207	1.94	2.191	1.988	2.025	2.112	2.037	2.038	2.176	2.113	amplified
2	300601	1.98	2.114	2.042	2.072	2.147	1.984	2.051	1.874	2.076	1.918	2.165	1.991	amplified
2	300901	1.92	1.792	1.855	1.926	1.925	1.824	1.784	1.731	2.01	1.891	1.786	1.865	amplified
2	301201	2.037	1.873	2.034	2.087	2.017	1.883	1.846	1.854	2.249	1.978	1.775	1.904	amplified
2	301501	1.858	1.969	1.8	1.923	1.854	1.749	1.606	1.699	2.017	1.814	1.68	2.007	amplified
2	301801	1.79	1.955	1.84	1.891	1.678	1.88	1.841	1.879	1.982	1.876	1.665	1.821	amplified
2	302101	2.171	2.202	2.098	2.231	2.15	2.191	2.311	2.1	2.05	2.199	1.964	2	amplified
2	302401	1.635	1.599	1.636	1.73	1.885	1.682	1.892	1.676	1.933	1.799	1.699	1.663	amplified
2	302701	1.532	1.481	1.568	1.608	1.616	1.506	1.799	1.624	1.961	1.636	1.644	1.442	background
2	303001	1.846	1.833	1.797	1.877	1.863	1.685	1.834	1.808	1.67	1.985	1.884	1.764	amplified
2	303301	1.826	1.984	1.92	1.957	1.837	1.745	1.859	1.825	1.882	2.005	1.754	1.795	amplified
2	303601	2.145	2.017	1.86	2.109	1.969	2	2.087	2.253	1.956	2.139	1.91	1.994	amplified
2	303901	2.198	1.901	1.872	2.162	2.07	2.181	2.084	2.298	1.93	2.114	1.953	2.006	amplified
2	304201	2.152	2.054	2.031	2.124	2.039	2.244	2.08	2.114	1.848	2.138	2.013	1.931	amplified
2	304501	1.989	2.056	1.966	2.201	1.917	2.065	1.917	2.135	1.722	1.983	2.038	1.827	amplified
2	304801	2.09	1.983	2.06	2.126	1.959	2.056	2.251	2.177	1.781	2.148	2.16	2.031	amplified
2	305101	1.98	1.946	1.908	2.015	1.849	2.023	2.088	2.133	1.837	2.023	1.967	2.032	amplified
2	305401	2.119	2.054	1.807	2.056	1.982	1.992	2.048	2.112	1.736	1.948	1.995	2.105	amplified
2	305701	2.114	1.897	1.98	2.083	1.799	1.843	1.879	1.932	1.897	1.883	1.674	1.985	amplified
2	306001	2.287	2.041	2.192	2.391	2.112	2.165	2.034	2.231	1.761	2.119	1.822	2.115	amplified
2	306301	2.164	1.925	2.03	2.143	1.946	1.974	1.961	1.883	1.886	1.986	1.909	2.021	amplified
2	306601	2.142	2.306	1.937	2.101	1.817	1.975	2.012	1.999	1.748	1.993	1.928	2.021	amplified
2	306901	2.035	2.004	1.782	2	1.748	1.792	1.871	1.881	1.614	1.957	1.791	1.761	amplified
2	307201	1.846	1.566	1.794	1.993	1.876	1.76	1.678	1.67	1.625	1.828	1.884	1.743	amplified
2	307501	1.798	1.915	1.902	2.013	1.998	1.961	1.924	1.795	1.734	1.899	1.917	1.973	amplified
2	307801	2.048	1.966	1.984	2.042	2.01	2.043	2.196	2.148	1.978	2.013	1.895	2	amplified
2	308101	1.984	2.04	2.001	2.05	1.801	2.111	2.142	2.162	1.686	1.976	2.102	1.999	amplified
2	308401	1.42	1.348	1.501	1.371	1.226	1.376	1.415	1.314	1.403	1.409	1.319	1.325	background
2	308701	2.306	2.004	2.223	2.317	2.151	2.038	2.222	2.124	1.982	2.176	2.114	2.216	amplified
2	309001	2.561	2.471	2.855	2.724	2.849	2.38	2.706	2.502	2.556	2.759	2.477	2.325	amplified
2	309301	2.34	2.359	2.69	2.656	2.292	2.363	2.672	2.259	2.204	2.312	2.299	2.246	amplified
2	309601	1.985	1.994	2.172	2.026	1.991	1.953	2.112	1.984	1.871	1.866	1.769	1.961	amplified
2	309901	1.518	1.308	1.376	1.462	1.411	1.461	1.294	1.491	1.673	1.259	1.263	1.403	background
2	310201	1.558	1.323	1.443	1.388	1.385	1.558	1.415	1.42	1.765	1.407	1.274	1	background
2	310501	0.973	0.993	0.937	0.888	0.869	0.987	0.979	1.017	0.878	0.964	0.868	1	background
2	310801	2.605	2.633	3.073	2.545	2.631	2.554	3.206	2.764	2.414	2.601	2.825	2.408	amplified
2	311101	5.367	5.306	7.154	5.642	6.2	6.921	6.702	6.395	5.66	6.711	6.854	7.628	amplified
2	311401	4.477	4.456	4.678	4.247	4.526	4.374	4.267	4.713	4.088	4.663	4.548	4.041	amplified
2	311701	5.7	5.418	6.29	5.934	5.589	5.45	5.793	5.756	5.323	5.691	5.665	5.291	amplified
2	312001	6.76	6.506	6.441	6.218	6.256	6.282	7.011	6.423	5.111	5.982	6.492	6.113	amplified
2	312301	5.225	5.201	5.383	5.291	4.78	5.23	5.422	4.925	4.322	5.46	5.185	4.964	amplified
2	312601	2.739	2.809	2.773	2.962	2.572	2.743	2.678	2.58	2.447	2.81	2.511	2.601	amplified
2	312901	2.208	2.265	2.592	2.526	2.474	2.583	2.423	2.257	1.818	2.279	2.293	2.576	amplified
2	313201	3.827	3.81	4.194	4.312	3.807	4.135	3.662	3.73	2.64	3.619	4.115	4.284	amplified
2	313501	0	0	0.044	0	0.219	0.553	0.039	0.466	0.335	0.215	0.174	0	depleted
3	313801	1.852	1.646	1.874	1.932	1.85	1.849	1.623	1.592	1.987	1.567	1.6	2	amplified
3	314101	1.952	1.896	2.052	2.185	1.884	2.046	1.832	1.731	1.953	1.866	1.795	1.772	amplified
3	314401	1.801	2.048	1.964	2.236	2.087	2.167	1.91	1.827	2.093	2.049	1.833	1.833	amplified
3	314701	1.258	1.395	1.228	1.533	1.387	1.389	1.231	1.311	1.465	1.429	1.27	1.271	background
3	1	0.951	1.07	0.891	1.073	1.066	1.041	0.948	0.923	1.016	0.999	0.91	1	background
3	301	0.904	1.129	0.895	1.129	1.164	1	0.982	0.856	0.942	1.094	0.996	1	background
3	601	0.897	1.068	0.956	1.199	1.134	1.02	0.966	0.95	1.087	1.002	0.926	1	background
3	901	0.966	1.045	0.945	1.264	1.179	1.007	1.082	0.969	0.988	1.032	1.093	0.918	background
3	1201	0.95	0.947	0.84	1.116	1.073	0.941	0.973	0.922	0.923	1.016	0.924	1.018	background
3	1501	0.907	0.935	0.921	1.118	1.025	1.08	0.995	0.957	0.95	1.091	1.035	1.073	background
3	1801	0.908	1.092	1.006	1.071	1.093	1.117	0.935	0.961	0.86	1.085	0.961	1.078	background
3	2101	0.96	1.076	1.018	1.079	1.002	1.119	0.845	0.887	0.986	1.071	0.967	1.143	background
3	2401	1.07	1.096	1.188	1.281	0.962	1.048	0.886	0.847	0.996	1.054	1.224	1.116	background
3	2701	1.111	0.955	1.098	1.118	1.006	0.943	0.951	0.935	1.196	1.043	1.042	1.094	background
3	3001	1.089	0.99	0.929	1.102	1.013	1.004	0.935	0.87	0.93	1.056	1.109	1.002	background
3	3301	0.843	0.844	0.835	1.048	0.905	0.897	0.756	0.866	0.964	1.011	0.937	1	background
3	3601	1.015	0.979	0.983	1.099	1.086	1.055	0.938	1.03	0.85	1.047	1.006	1.042	background
3	3901	1.066	1.127	1.262	1.309	1.174	1.266	1.204	1.113	0.932	1.247	1.19	1.244	background
3	4201	1.146	1.238	1.195	1.297	1.268	1.205	1.109	1.125	0.981	1.274	1.176	1.173	background
3	4501	1.213	1.044	1.165	1.23	1.03	1.018	0.972	1.03	1.195	1.028	1.018	1.088	background
3	4801	1.12	1.054	1.02	1.194	0.967	0.986	1.063	1.008	1.193	1.086	1.093	1.159	background
3	5101	1.187	1.17	1.165	1.169	1.203	1.26	0.966	1.065	1.312	1.143	1.17	1.068	background
3	5401	1.159	1.089	1.13	1.14	1.24	1.182	0.988	1.071	1.162	1.092	1.184	1.05	background
[truncated: 101,813 more rows]

## Sheet: Table S3
Table S3: Gene copy number variation in M3015, Ltr_16, FJ2005, and M2013 samples
gene_id	chromosome	start	end	ratio_M3015	ratio_FJ2002	ratio_M3015	ratio_FJ2002	ratio_FJ2002/M3015	status	gene_function
LtrCDC216_01.0010	1	3704	4702	0.968	0.965	0.029	0.027	0.997	background	Protein of unknown function (DUF2946), putative
LtrCDC216_01.0020	1	5790	7439	1	1.005	0.041	0.043	1.005	background	Endonuclease/Exonuclease/phosphatase family, putative
LtrCDC216_01.0030	1	9061	11067	1.056	1.102	0.063	0.08	1.04	background	Kinesin-13 1, putative
LtrCDC216_01.0040	1	12073	12642	1.083	1.155	0.073	0.099	1.061	background	hypothetical protein, unknown function
LtrCDC216_01.0050	1	15025	17022	0.962	1.003	0.026	0.043	1.039	background	carboxylase, putative
LtrCDC216_01.0060	1	18137	18886	0.892	1.045	-0.003	0.059	1.154	background	hypothetical protein, conserved
LtrCDC216_01.0070	1	19951	21747	0.992	1.065	0.038	0.066	1.067	background	BSD domain containing protein, putative
LtrCDC216_01.0080	1	22613	23326	1.087	1.018	0.074	0.048	0.942	background	hypothetical protein, conserved
LtrCDC216_01.0090	1	24859	25683	1.171	1.228	0.104	0.123	1.045	background	UMP-CMP kinase, mitochondrial, putative
LtrCDC216_01.0100	1	26405	27451	1.027	1.015	0.052	0.047	0.989	background	Glycosyl transferase family 11, putative
LtrCDC216_01.0110	1	28521	29108	1.049	1.171	0.06	0.104	1.106	background	monothiol glutaredoxin, putative
LtrCDC216_01.0120	1	30278	32251	1.082	0.957	0.073	0.024	0.894	background	hypothetical protein, conserved
LtrCDC216_01.0130	1	33630	34826	1.094	1	0.077	0.041	0.921	background	hypothetical protein, conserved
LtrCDC216_01.0140	1	36878	37126	0.973	1.157	0.031	0.099	1.171	background	hypothetical protein, conserved
LtrCDC216_01.0150	1	37714	38064	1.069	1.203	0.068	0.115	1.115	background	hypothetical protein, conserved
LtrCDC216_01.0160	1	38940	39182	1.114	1.162	0.084	0.101	1.04	background	LSM domain containing protein, putative
LtrCDC216_01.0170	1	41273	42649	1.012	1.037	0.046	0.056	1.022	background	hypothetical protein, conserved
LtrCDC216_01.0180	1	44148	46466	1.002	1.12	0.042	0.086	1.107	background	CLC-type chloride channel, putative
LtrCDC216_01.0190	1	47548	48138	0.89	0.915	-0.004	0.006	1.025	background	hypothetical protein, conserved
LtrCDC216_01.0200	1	48851	49651	0.959	1.122	0.025	0.087	1.154	background	Low molecular weight phosphotyrosine protein phosphatase, putative
LtrCDC216_01.0210	1	50677	53370	1.06	1.14	0.064	0.093	1.069	background	CUE domain/Domain of unknown function (DUF1771)/Smr domain containing protein, putative
LtrCDC216_01.0220	1	57026	58033	1.111	1.076	0.083	0.07	0.971	background	cyclophilin 12, putative
LtrCDC216_01.0230	1	58837	59253	0.961	0.852	0.026	-0.021	0.897	background	hypothetical protein, conserved
LtrCDC216_01.0240	1	60056	62833	1.231	1.237	0.124	0.126	1.005	background	DNA excision/repair protein SNF2, putative
LtrCDC216_01.0250	1	63619	66090	1.169	1.069	0.103	0.068	0.921	background	Right handed beta helix region, putative
LtrCDC216_01.0260	1	67443	68288	1.01	0.91	0.045	0.004	0.91	background	Calmodulin-binding, putative
LtrCDC216_01.0270	1	69584	69907	0.959	0.988	0.025	0.037	1.027	background	thioredoxin, putative
LtrCDC216_01.0280	1	71546	72787	1.193	0.997	0.112	0.04	0.848	background	pseudouridylate synthase-like protein
LtrCDC216_01.0290	1	74034	74552	1.084	0.799	0.073	-0.046	0.759	background	hypothetical protein, conserved
LtrCDC216_01.0300	1	75474	75653	0.915	0.902	0.006	0.001	0.987	background	4F5 protein family, putative
LtrCDC216_01.0310	1	76217	77383	0.926	0.566	0.011	-0.177	0.649	background	acidocalcisomal exopolyphosphatase, putative
LtrCDC216_01.0315	1	77741	78172	0.666	0.237	-0.116	-0.472	0.44	depleted	hypothetical protein, conserved
LtrCDC216_01.0320	1	79049	80068	0.89	0.527	-0.004	-0.203	0.633	background	poly(A) export protein, putative
LtrCDC216_01.0330	1	80472	81164	0.084	0	-0.735	-1	0.543	background	hypothetical protein, conserved
LtrCDC216_01.0335	1	81749	82042	0.998	0.689	0.041	-0.103	0.719	background	Mitochondrial pyruvate carrier 1
LtrCDC216_01.0340	1	83341	84117	1.005	0.91	0.043	0.004	0.914	background	hypothetical protein, conserved
LtrCDC216_01.0350	1	85901	88105	1.119	1.124	0.086	0.088	1.004	background	hypothetical protein, conserved
LtrCDC216_01.0360	1	88974	89543	1.014	0.956	0.047	0.024	0.948	background	hypothetical protein, conserved
LtrCDC216_01.0370	1	90100	90666	0.947	0.958	0.02	0.024	1.011	background	Protein of unknown function (DUF788), putative
LtrCDC216_01.0380	1	91351	93807	1.236	1.111	0.126	0.083	0.906	background	Dyggve-Melchior-Clausen syndrome protein, putative
LtrCDC216_01.0390	1	94762	97230	1.044	0.935	0.058	0.015	0.905	background	hypothetical protein, conserved
LtrCDC216_01.0400	1	98194	99873	1.197	1.181	0.113	0.108	0.988	background	hypothetical protein, conserved
LtrCDC216_01.0410	1	100528	101130	1.045	1.027	0.059	0.052	0.984	background	ribosomal protein S7, putative
LtrCDC216_01.0420	1	102444	103046	1.026	1.157	0.052	0.099	1.116	background	ribosomal protein S7, putative
LtrCDC216_01.0430	1	103842	106073	1.135	1.214	0.092	0.119	1.064	background	Ring finger domain/Zn-finger in ubiquitin-hydrolases and other protein, putative
LtrCDC216_01.0440	1	107438	109201	1.028	1.146	0.052	0.096	1.105	background	Protein of unknown function (DUF791), putative
LtrCDC216_01.0450	1	112139	112795	1.311	1.194	0.15	0.112	0.917	background	nicotinamidase, putative
LtrCDC216_01.0460	1	114558	119183	1.038	1.045	0.056	0.059	1.006	background	conserved protein
LtrCDC216_01.0470	1	121759	123849	1.078	1.098	0.071	0.078	1.017	background	fatty acyl CoA syntetase 1, putative
LtrCDC216_01.0480	1	124711	125790	1.041	1.107	0.057	0.082	1.058	background	beta eliminating lyase,putative
LtrCDC216_01.0490	1	127704	129800	1.166	1.173	0.102	0.105	1.006	background	long-chain-fatty-acid-CoA ligase, putative
LtrCDC216_01.0500	1	130947	133070	1.077	1.086	0.071	0.074	1.008	background	fatty acyl CoA synthetase 2, putative
LtrCDC216_01.0510	1	136526	137110	0.949	0.922	0.021	0.009	0.974	background	fatty acyl CoA synthetase 2, putative
LtrCDC216_01.0520	1	137710	139857	1.128	1.216	0.089	0.119	1.072	background	long-chain-fatty-acid-CoA ligase, putative
LtrCDC216_01.0530	1	143750	148573	1.012	1.033	0.046	0.054	1.019	background	long-chain-fatty-acid-CoA ligase, putative
LtrCDC216_01.0540	1	149673	151652	1.134	1.135	0.091	0.092	1.001	background	hypothetical protein, conserved
LtrCDC216_01.0550	1	152788	153657	0.996	0.88	0.04	-0.009	0.894	background	hypothetical protein, conserved
LtrCDC216_01.0560	1	154977	156839	1.1	0.979	0.079	0.033	0.899	background	pre-mRNA processing factor 3 (PRP3)/Protein of unknown function (DUF1115), putative
LtrCDC216_01.0570	1	157437	158417	1.01	1.088	0.045	0.075	1.07	background	tricarboxylate carrier, putative
LtrCDC216_01.0580	1	159196	162105	1.115	1.182	0.085	0.108	1.055	background	hypothetical protein, conserved
LtrCDC216_01.0590	1	162904	164482	1.166	1.145	0.102	0.095	0.983	background	mitochondrial RNA editing ligase 1
LtrCDC216_01.0600	1	165535	171000	1.107	1.089	0.082	0.075	0.985	background	Rab-GTPase-TBC domain containing protein, putative
LtrCDC216_01.0610	1	171562	172734	1.064	1.096	0.066	0.078	1.027	background	DNA-damage inducible protein DDI1-like protein
LtrCDC216_01.0620	1	173376	175259	1.118	1.138	0.086	0.093	1.016	background	hypothetical protein, conserved
LtrCDC216_01.0630	1	177152	179605	0.966	0.957	0.028	0.024	0.992	background	hypothetical protein, unknown function
LtrCDC216_01.0640	1	181458	184796	1.023	1.066	0.05	0.067	1.038	background	HSP70-like protein
LtrCDC216_01.0650	1	185785	187269	1.195	1.153	0.112	0.098	0.968	background	mitochondrial-processing peptidase subunit beta, putative
LtrCDC216_01.0660	1	188417	193030	1.144	1.033	0.095	0.054	0.911	background	hypothetical protein, conserved
LtrCDC216_01.0670	1	194045	194962	0.99	0.933	0.037	0.014	0.948	background	hypothetical protein, conserved
LtrCDC216_01.0680	1	198854	201256	1.111	1.103	0.083	0.08	0.993	background	hypothetical protein, unknown function
LtrCDC216_01.0690	1	202894	203586	1.098	1.067	0.078	0.067	0.974	background	PLAC8 family, putative
LtrCDC216_01.0700	1	206309	207073	1.156	1.191	0.099	0.111	1.028	background	hypothetical protein, unknown function
LtrCDC216_01.0710	1	208464	210089	1.099	1.208	0.079	0.117	1.091	background	ubiquitin activating enzyme, putative
LtrCDC216_01.0720	1	210558	215417	1.006	1.061	0.044	0.065	1.05	background	hypothetical protein, conserved
LtrCDC216_01.0730	1	216579	223304	1.24	1.185	0.127	0.109	0.959	background	Meckel syndrome type 6 protein, putative
LtrCDC216_01.0740	1	223998	226253	1.159	1.083	0.1	0.073	0.94	background	hypothetical protein, conserved
LtrCDC216_01.0750	1	227560	231813	1.058	1.125	0.064	0.088	1.058	background	CMGC family protein kinase, putative
LtrCDC216_01.0760	1	232419	233438	1.181	1.213	0.108	0.118	1.025	background	hypothetical protein, conserved
LtrCDC216_01.0770	1	234392	235603	1.187	1.132	0.11	0.091	0.957	background	Eukaryotic initiation factor 4A-1
LtrCDC216_01.0780	1	237389	238600	1.038	1.097	0.056	0.078	1.052	background	Eukaryotic initiation factor 4A-1
LtrCDC216_01.0790	1	240769	242355	1.154	1.029	0.098	0.053	0.9	background	hypothetical protein, conserved
LtrCDC216_01.0800	1	244534	246063	1.094	1.043	0.077	0.058	0.957	background	hypothetical protein, conserved
LtrCDC216_01.0810	1	247550	250603	1.156	1.177	0.099	0.106	1.017	background	calcium/potassium channel (CAKC), putative
LtrCDC216_01.0820	1	252411	255890	1.158	1.112	0.1	0.084	0.963	background	potassium channel subunit-like protein
LtrCDC216_01.0830	1	258831	260867	0.103	0.13	-0.693	-0.638	1.133	background	metallo-peptidase, Clan MA(E), Family M3
LtrCDC216_02.0010	2	4431	6875	1.51	1.737	0.207	0.264	1.141	background	phosphoglycan beta 1,3 galactosyltransferase 3
LtrCDC216_02.0020	2	8751	9053	2.731	3.48	0.452	0.554	1.265	background	histone H4
LtrCDC216_02.0030	2	9863	10846	0.783	0.733	-0.054	-0.079	0.943	background	tagatose-6-phosphate kinase-like protein
LtrCDC216_02.0040	2	11678	13537	1.727	1.757	0.262	0.269	1.016	background	Xaa-Pro aminopeptidase, putative
LtrCDC216_02.0050	2	18849	19505	1.08	1.113	0.072	0.084	1.028	background	cytochrome b-domain protein, putative
LtrCDC216_02.0060	2	20184	20759	1.212	1.164	0.118	0.102	0.963	background	hypothetical protein, conserved
LtrCDC216_02.0070	2	21413	22606	1.157	1.052	0.099	0.061	0.916	background	hypothetical protein, conserved
LtrCDC216_02.0080	2	24871	28179	1.168	1.222	0.103	0.121	1.043	background	hypothetical protein, conserved
LtrCDC216_02.0085	2	28965	29888	1.101	1	0.08	0.041	0.916	background	hypothetical protein, conserved
LtrCDC216_02.0090	2	31234	32292	1.158	1.049	0.1	0.06	0.913	background	hypothetical protein, conserved
LtrCDC216_02.0100	2	33424	36189	1.214	1.155	0.119	0.099	0.955	background	hypothetical protein, conserved (pseudogene
LtrCDC216_02.0110	2	38538	42038	1.155	1.121	0.099	0.087	0.973	background	exportin-T, putative
LtrCDC216_02.0120	2	43915	58632	1.228	1.216	0.123	0.119	0.991	background	phosphatidylinositol kinase related protein, putative
LtrCDC216_02.0130	2	60185	60904	1.036	1.333	0.055	0.156	1.261	background	hypothetical protein, conserved
LtrCDC216_02.0140	2	275703	276148	0.254	0.507	-0.451	-0.217	1.715	amplified	ATP-dependent Clp protease subunit, heat shock protein 78 (HSP78), putative
LtrCDC216_02.0150	2	65898	71780	1.209	1.203	0.117	0.115	0.995	background	Vps51/Vps67, putative
LtrCDC216_02.0155	2	72164	72463	0.799	0.773	-0.046	-0.059	0.971	background	hypothetical protein
LtrCDC216_02.0160	2	77219	79672	1.169	2.582	0.103	0.428	2.113	amplified	phosphoglycan beta 1,3 galactosyltransferase
LtrCDC216_02.0170	2	84201	86732	0.865	2.026	-0.015	0.328	2.203	amplified	phosphoglycan beta 1,3 galactosyltransferase
LtrCDC216_02.0180	2	90005	92607	0.71	0.709	-0.092	-0.092	0.999	background	phosphoglycan beta 1,2 arabinosyltransferase
LtrCDC216_02.0190	2	93562	97107	0.48	0.486	-0.237	-0.232	1.01	background	phosphoglycan beta 1,3 galactosyltransferase
LtrCDC216_02.0200	2	99209	101749	1.721	1.972	0.26	0.316	1.138	background	phosphoglycan beta 1,3 galactosyltransferase
LtrCDC216_02.0210	2	103804	106395	1.56	1.961	0.22	0.314	1.242	background	phosphoglycan beta 1,3 galactosyltransferase
LtrCDC216_02.0220	2	109659	112261	0.385	0.43	-0.314	-0.276	1.093	background	phosphoglycan beta 1,2 arabinosyltransferase
LtrCDC216_02.0230	2	113216	116194	0.646	0.651	-0.127	-0.124	1.007	background	phosphoglycan beta 1,3 galactosyltransferase
LtrCDC216_02.0240	2	118452	121487	1.187	1.191	0.11	0.111	1.003	background	glycosyltransferase (GlcNAc), putative
LtrCDC216_02.0250	2	122781	126218	1.309	1.237	0.149	0.126	0.949	background	hypothetical protein, conserved
LtrCDC216_02.0260	2	127085	127909	1.123	1.305	0.087	0.148	1.149	background	small GTP binding protein rab6-like protein
LtrCDC216_02.0270	2	129244	129732	1.178	1.258	0.107	0.133	1.063	background	hypothetical protein, conserved
LtrCDC216_02.0280	2	131592	132101	1.152	1.256	0.098	0.132	1.083	background	hypothetical protein, conserved
LtrCDC216_02.0290	2	133019	134611	1.032	1.122	0.054	0.087	1.08	background	Serine/threonine-protein kinase NEK22, putative
LtrCDC216_02.0300	2	138486	146384	1.157	1.24	0.099	0.127	1.066	background	ATP-binding cassette subfamily A, member 1, putative
LtrCDC216_02.0310	2	150192	152276	1.289	1.234	0.143	0.125	0.96	background	Soluble NSF attachment protein, SNAP, putative
LtrCDC216_02.0320	2	153478	154506	1.25	1.304	0.13	0.147	1.04	background	ribosomal RNA processing protein 41B, putative
LtrCDC216_02.0330	2	155154	159968	1.212	1.208	0.118	0.117	0.997	background	glycosyl transferase, putative
LtrCDC216_02.0340	2	161011	163932	1.288	1.202	0.142	0.115	0.938	background	UAA transporter family, putative
LtrCDC216_02.0350	2	165087	168242	1.26	1.241	0.134	0.127	0.986	background	hypothetical protein, conserved
LtrCDC216_02.0360	2	170022	171167	1.188	1.07	0.11	0.068	0.908	background	casein kinase II, alpha chain, putative
LtrCDC216_02.0370	2	172807	174390	1.103	1.149	0.08	0.097	1.038	background	proteasome regulatory non-ATPase subunit 6, putative
LtrCDC216_02.0380	2	175517	176896	1.252	1.254	0.131	0.132	1.001	background	FtsJ-like methyltransferase, putative
LtrCDC216_02.0390	2	178261	178719	1.268	1.255	0.136	0.132	0.99	background	ubiquitin-conjugating enzyme E2, putative
LtrCDC216_02.0400	2	179356	179523	0.786	0.566	-0.053	-0.177	0.752	background	hypothetical protein, unknown function
LtrCDC216_02.0410	2	180246	183311	1.058	1.051	0.064	0.061	0.994	background	Kinetoplastid RNA editing protein 1, putative
LtrCDC216_02.0420	2	185835	188837	1.132	1.182	0.091	0.108	1.041	background	hypothetical protein, conserved
LtrCDC216_02.0430	2	192736	193848	1.263	1.23	0.134	0.124	0.976	background	serine peptidase, Clan S-, family S54, putative
LtrCDC216_02.0440	2	196415	198530	1.162	1.134	0.101	0.091	0.978	background	amino acid permease, putative
LtrCDC216_02.0450	2	200383	201216	1.264	1.425	0.135	0.183	1.118	background	voltage-dependent anion-selective channel, putative
LtrCDC216_02.0460	2	204892	205767	1.237	1.28	0.126	0.14	1.032	background	Mitochondrial outer membrane protein porin, putative
LtrCDC216_02.0470	2	207099	216566	1.241	1.194	0.127	0.112	0.965	background	hypothetical protein, unknown function
LtrCDC216_02.0480	2	219347	219952	1.05	1.209	0.061	0.117	1.138	background	hypothetical protein, conserved
LtrCDC216_02.0490	2	220848	224228	1.288	1.207	0.142	0.116	0.942	background	hypothetical protein, conserved
LtrCDC216_02.0500	2	224739	227600	1.205	1.202	0.116	0.115	0.998	background	glycerate kinase, putative
LtrCDC216_02.0510	2	228900	229412	1.336	1.018	0.157	0.048	0.779	background	hypothetical protein, conserved
LtrCDC216_02.0520	2	231085	237336	1.214	1.214	0.119	0.119	1	background	hypothetical protein, conserved
LtrCDC216_02.0530	2	241987	244575	1.261	1.163	0.134	0.101	0.928	background	hypothetical protein, conserved
LtrCDC216_02.0540	2	246041	247534	1.109	1.167	0.082	0.103	1.048	background	hypothetical protein, conserved
LtrCDC216_02.0550	2	249521	250012	1.253	0.967	0.131	0.028	0.789	background	hypothetical protein, unknown function
LtrCDC216_02.0560	2	251143	253692	1.228	1.254	0.123	0.132	1.02	background	hypothetical protein, unknown function
LtrCDC216_02.0570	2	257218	261492	1.099	0.876	0.079	-0.011	0.814	background	protein kinase, putative
LtrCDC216_02.SLRNA.0010	2	269834	270288	0	0	-1	-1	1	background	hypothetical protein, conserved
LtrCDC216_02.SLRNA.0020	2	270289	270743	0	0	-1	-1	1	background	TPR repeat/Tetratricopeptide repeat, putative
LtrCDC216_02.SLRNA.0030	2	270744	271192	0	0	-1	-1	1	background	ARP2/3 complex subunit, putative
LtrCDC216_02.SLRNA.0040	2	271193	271650	0	0	-1	-1	1	background	hypothetical protein, conserved
LtrCDC216_02.SLRNA.0050	2	271651	272105	0	0	-1	-1	1	background	hypothetical protein, conserved
LtrCDC216_02.SLRNA.0060	2	272106	272560	0	0	-1	-1	1	background	gamma-glutamyl phosphate reductase-like protein
LtrCDC216_02.SLRNA.0070	2	272561	273009	0.198	0.262	-0.526	-0.441	1.215	background	hypothetical protein, unknown function
LtrCDC216_02.SLRNA.0080	2	273010	273464	16.085	19.769	1.209	1.298	1.228	background	MICOS complex subunit 32, putative
LtrCDC216_02.SLRNA.0090	2	273465	273910	2.863	2.61	0.472	0.433	0.915	background	Nop14-like family, putative
LtrCDC216_02.SLRNA.0100	2	273911	274352	0	0	-1	-1	1	background	mitochondrial carrier protein, putative
LtrCDC216_02.SLRNA.0110	2	274353	274798	0	0.28	-1	-0.42	3.8	amplified	hypothetical protein, conserved
LtrCDC216_02.SLRNA.0120	2	274799	275247	0	0	-1	-1	1	background	hypothetical protein, conserved
LtrCDC216_02.SLRNA.0130	2	275248	275702	0	0	-1	-1	1	background	hypothetical protein, conserved
LtrCDC216_02.SLRNA.0150	2	276149	276594	1.149	1.611	0.097	0.233	1.37	background	hypothetical protein, unknown function
LtrCDC216_02.SLRNA.0160	2	276595	277043	1.782	1.425	0.275	0.183	0.81	background	dehydrogenase/oxidoreductase-like protein
LtrCDC216_02.SLRNA.0170	2	277044	277489	0	0	-1	-1	1	background	dipeptylcarboxypeptidase, putative
LtrCDC216_02.SLRNA.0180	2	277490	277931	3.785	2.188	0.589	0.359	0.589	background	spliced leader RNA
LtrCDC216_02.SLRNA.0190	2	278100	278547	3.251	1.874	0.525	0.295	0.589	background	spliced leader RNA
LtrCDC216_02.SLRNA.0200	2	278548	278993	1.809	2.497	0.281	0.414	1.36	background	spliced leader RNA
LtrCDC216_02.SLRNA.0210	2	278994	279435	0.556	0.418	-0.183	-0.286	0.79	background	spliced leader RNA
LtrCDC216_02.SLRNA.0220	2	279436	279877	2.766	2.909	0.457	0.478	1.05	background	spliced leader RNA
LtrCDC216_02.SLRNA.0230	2	279878	280323	2.291	3.106	0.379	0.506	1.341	background	spliced leader RNA
LtrCDC216_02.SLRNA.0240	2	280324	280772	0	0	-1	-1	1	background	spliced leader RNA
LtrCDC216_02.SLRNA.0250	2	280773	281218	0.665	0.557	-0.116	-0.182	0.859	background	spliced leader RNA
LtrCDC216_02.SLRNA.0260	2	281219	281664	0.883	1.265	-0.007	0.135	1.389	background	spliced leader RNA
LtrCDC216_02.SLRNA.0270	2	281665	282113	0.045	0.029	-0.839	-0.889	0.89	background	spliced leader RNA
LtrCDC216_02.SLRNA.0280	2	282114	282559	0	0	-1	-1	1	background	spliced leader RNA
LtrCDC216_02.SLRNA.0290	2	282560	283001	0	0	-1	-1	1	background	spliced leader RNA
LtrCDC216_02.SLRNA.0300	2	283002	283450	0.086	0.003	-0.73	-0.987	0.554	background	spliced leader RNA
LtrCDC216_02.SLRNA.0310	2	283451	283896	2.538	4.321	0.421	0.646	1.676	amplified	spliced leader RNA
LtrCDC216_02.SLRNA.0320	2	283897	284342	0.313	0.689	-0.384	-0.103	1.91	amplified	spliced leader RNA
LtrCDC216_02.SLRNA.0330	2	284343	284797	0.288	0	-0.411	-1	0.258	depleted	spliced leader RNA
LtrCDC216_02.SLRNA.0340	2	284798	285242	1.346	0.411	0.16	-0.292	0.353	depleted	spliced leader RNA
LtrCDC216_02.SLRNA.0350	2	285243	285694	0.397	0.525	-0.304	-0.204	1.258	background	spliced leader RNA
LtrCDC216_02.SLRNA.0360	2	285695	286149	0	0	-1	-1	1	background	spliced leader RNA
LtrCDC216_02.SLRNA.0370	2	286150	286604	0.012	0.197	-0.951	-0.527	2.652	amplified	spliced leader RNA
LtrCDC216_02.SLRNA.0380	2	286605	287059	0	0.085	-1	-0.733	1.85	amplified	spliced leader RNA
LtrCDC216_02.SLRNA.0390	2	287060	287517	0.206	0	-0.514	-1	0.327	depleted	spliced leader RNA
LtrCDC216_02.SLRNA.0400	2	287518	287967	0.589	0	-0.162	-1	0.145	depleted	spliced leader RNA
LtrCDC216_02.SLRNA.0410	2	287968	288416	1.808	1.741	0.281	0.265	0.965	background	spliced leader RNA
LtrCDC216_02.SLRNA.0420	2	288417	288874	0	0	-1	-1	1	background	spliced leader RNA
LtrCDC216_02.SLRNA.0430	2	288875	289323	0	0	-1	-1	1	background	spliced leader RNA
LtrCDC216_02.SLRNA.0440	2	289324	289772	2.357	2.031	0.39	0.329	0.867	background	spliced leader RNA
LtrCDC216_02.SLRNA.0450	2	289773	290227	0.11	0.381	-0.678	-0.318	2.29	amplified	spliced leader RNA
LtrCDC216_02.SLRNA.0460	2	290228	290681	0	0	-1	-1	1	background	spliced leader RNA
LtrCDC216_02.SLRNA.0470	2	290682	291129	0.807	0.264	-0.042	-0.439	0.401	depleted	spliced leader RNA
LtrCDC216_02.SLRNA.0480	2	291130	291583	19.16	9.916	1.285	1.001	0.52	background	spliced leader RNA
LtrCDC216_02.SLRNA.0490	2	291584	292032	1.59	0.619	0.228	-0.143	0.425	depleted	spliced leader RNA
LtrCDC216_02.SLRNA.0500	2	292033	292478	0	0	-1	-1	1	background	spliced leader RNA
LtrCDC216_02.SLRNA.0510	2	292479	292936	0	0	-1	-1	1	background	spliced leader RNA
LtrCDC216_02.SLRNA.0520	2	292937	293378	0	0	-1	-1	1	background	spliced leader RNA
LtrCDC216_02.SLRNA.0530	2	293379	293833	0	0.064	-1	-0.785	1.64	amplified	spliced leader RNA
LtrCDC216_02.SLRNA.0540	2	293834	294288	0	0	-1	-1	1	background	spliced leader RNA
LtrCDC216_02.SLRNA.0550	2	294289	294737	1.431	2.178	0.185	0.358	1.488	background	spliced leader RNA
LtrCDC216_02.SLRNA.0560	2	294738	295183	0.116	0.308	-0.666	-0.389	1.889	amplified	spliced leader RNA
LtrCDC216_02.SLRNA.0570	2	295184	295625	0.431	0.116	-0.275	-0.666	0.407	depleted	spliced leader RNA
LtrCDC216_02.SLRNA.0580	2	295626	296067	3.114	2.727	0.507	0.451	0.88	background	spliced leader RNA
LtrCDC216_02.SLRNA.0590	2	296068	296516	0.139	0.151	-0.622	-0.6	1.05	background	spliced leader RNA
LtrCDC216_02.SLRNA.0600	2	296517	296962	0	0	-1	-1	1	background	spliced leader RNA
LtrCDC216_02.0580	2	298464	309800	1.106	1.073	0.081	0.069	0.973	background	spliced leader RNA
LtrCDC216_02.0590	2	310561	312108	1.091	0.964	0.076	0.027	0.893	background	spliced leader RNA
LtrCDC216_02.0600	2	313168	313800	1.156	1.128	0.099	0.089	0.978	background	spliced leader RNA
LtrCDC216_02.0610	2	315240	316205	1.189	1.046	0.11	0.059	0.889	background	spliced leader RNA
LtrCDC216_02.0620	2	317353	319047	1.207	1.226	0.116	0.123	1.015	background	spliced leader RNA
LtrCDC216_02.0630	2	320083	322062	1.058	1.013	0.064	0.046	0.961	background	spliced leader RNA
LtrCDC216_02.0640	2	323557	327786	1.141	1.162	0.094	0.101	1.017	background	spliced leader RNA
LtrCDC216_02.0650	2	328326	329273	0.956	1.024	0.024	0.051	1.064	background	spliced leader RNA
LtrCDC216_02.0660	2	330066	332858	1.117	1.135	0.085	0.092	1.015	background	spliced leader RNA
LtrCDC216_02.0670	2	333743	334684	1.08	1.234	0.072	0.125	1.131	background	spliced leader RNA
LtrCDC216_02.0680	2	336154	337659	1.062	1.088	0.065	0.075	1.022	background	spliced leader RNA
LtrCDC216_02.0690	2	338291	339655	1.348	1.413	0.161	0.18	1.045	background	spliced leader RNA
LtrCDC216_02.0700	2	340367	343180	1.163	1.251	0.101	0.131	1.07	background	spliced leader RNA
LtrCDC216_02.0710	2	344949	347402	0.972	1.151	0.03	0.097	1.167	background	spliced leader RNA
LtrCDC216_02.0720	2	348557	348799	1.084	0.648	0.073	-0.126	0.632	background	spliced leader RNA
LtrCDC216_02.0730	2	349987	350373	0.346	0.386	-0.351	-0.313	1.09	background	spliced leader RNA
LtrCDC216_02.0740	2	351494	353530	1.446	1.475	0.189	0.197	1.019	background	spliced leader RNA
LtrCDC216_03.0010	3	1165	4176	0.957	0.79	0.024	-0.051	0.842	background	hypothetical protein
LtrCDC216_03.0020	3	5472	6278	0.97	0.758	0.029	-0.067	0.802	background	hypothetical protein, conserved
LtrCDC216_03.0030	3	7012	8235	0.879	0.572	-0.009	-0.173	0.686	background	D-3-phosphoglycerate dehydrogenase-like protein
LtrCDC216_03.0040	3	9162	10307	0.823	0.78	-0.035	-0.056	0.953	background	2-aminoethylphosphonate:pyruvateaminotransferas e-like protein
LtrCDC216_03.0060	3	13514	14686	1.072	1.02	0.069	0.049	0.956	background	Met-10+ like-protein, putative
LtrCDC216_03.0070	3	15550	18051	0.901	0.94	0	0.017	1.039	background	hypothetical protein, conserved
LtrCDC216_03.0080	3	18558	20711	0.973	1.024	0.031	0.051	1.048	background	glycerol-3-phosphate acyl transferase
LtrCDC216_03.0090	3	21973	23676	0.98	1.014	0.033	0.047	1.031	background	DNA primase large subunit, putative
LtrCDC216_03.0100	3	24873	25634	1.019	0.922	0.049	0.009	0.913	background	cytochrome c oxidase assembly protein, putative
LtrCDC216_03.0110	3	26896	29559	0.949	0.948	0.021	0.02	0.999	background	hypothetical protein, conserved
LtrCDC216_03.0120	3	30321	33098	1.078	1.087	0.071	0.074	1.008	background	hypothetical protein, conserved
LtrCDC216_03.0130	3	34115	34663	0.999	1.074	0.041	0.07	1.068	background	acetyltransferase, putative
LtrCDC216_03.0140	3	35547	35966	1.118	1.18	0.086	0.107	1.051	background	hypothetical protein, conserved
LtrCDC216_03.0150	3	37224	38159	0.955	0.995	0.023	0.039	1.038	background	hypothetical protein, conserved
LtrCDC216_03.0160	3	39082	41256	1.045	1.071	0.059	0.069	1.023	background	ATP-binding cassette protein subfamily F, member 1, putative
LtrCDC216_03.0170	3	42231	42809	0.886	0.933	-0.006	0.014	1.048	background	hypothetical protein
LtrCDC216_03.0180	3	43600	45291	0.989	1.018	0.037	0.048	1.027	background	zinc-finger of acetyl-transferase ESCO, putative
LtrCDC216_03.0190	3	46204	46836	1.043	1.012	0.058	0.046	0.973	background	U2 splicing auxiliary factor, putative
LtrCDC216_03.0200	3	48406	50088	1.054	1.114	0.062	0.084	1.052	background	delta-1-pyrroline-5-carboxylate dehydrogenase, putative
LtrCDC216_03.0210	3	51986	53125	1.022	0.981	0.05	0.034	0.963	background	CMGC/MAPK protein kinase, putative
LtrCDC216_03.0220	3	54143	55084	1.115	1.074	0.085	0.07	0.966	background	hypothetical protein, conserved
LtrCDC216_03.0230	3	56015	58129	1.028	0.971	0.052	0.03	0.949	background	long chain fatty Acyl CoA synthetase, putative
LtrCDC216_03.0240	3	61003	61467	1.189	1.256	0.11	0.132	1.052	background	hypothetical protein, conserved
LtrCDC216_03.0250	3	62110	62361	1.266	1.206	0.135	0.116	0.956	background	ribosomal protein L38, putative
LtrCDC216_03.0260	3	63523	64566	1.011	1.01	0.046	0.045	0.999	background	hypothetical protein, conserved
LtrCDC216_03.0270	3	66059	73123	0.202	0.08	-0.52	-0.745	0.596	background	FYVE zinc finger/Apolipoprotein A1/A4/E domain containing protein, putative
LtrCDC216_03.0280	3	74029	76956	1.071	1.043	0.069	0.058	0.976	background	hypothetical protein
LtrCDC216_03.0290	3	77813	79145	0.871	0.926	-0.013	0.011	1.057	background	hypothetical protein, unknown function (pseudogene)
LtrCDC216_03.0310	3	82957	89220	1.035	0.964	0.055	0.027	0.937	background	hypothetical protein
LtrCDC216_03.0320	3	90197	93295	1.065	1.083	0.066	0.073	1.015	background	hypothetical protein, conserved
LtrCDC216_03.0330	3	94269	96452	1.114	1.04	0.084	0.057	0.939	background	hypothetical protein, conserved
LtrCDC216_03.0340	3	97337	98365	0.988	1.092	0.037	0.076	1.096	background	DDRGK domain containing protein, putative
LtrCDC216_03.0350	3	99582	104165	1.042	1.009	0.058	0.045	0.971	background	protein kinase, putative
LtrCDC216_03.0360	3	108057	113039	1.053	0.941	0.062	0.017	0.903	background	hypothetical protein
LtrCDC216_03.0370	3	116648	117580	1.098	0.983	0.078	0.035	0.904	background	GPR1/FUN34/yaaH family, putative
LtrCDC216_03.0380	3	120627	121739	1.087	1.017	0.074	0.048	0.941	background	GPR1/FUN34/yaaH family, putative
LtrCDC216_03.0390	3	125342	126778	0.803	0.827	-0.044	-0.033	1.027	background	GPR1/FUN34/yaaH family, putative
LtrCDC216_03.0400	3	127150	128061	1.044	0.922	0.058	0.009	0.893	background	GPR1/FUN34/yaaH family, putative
LtrCDC216_03.0410	3	131769	133820	1.083	1.102	0.073	0.08	1.016	background	MFS transporter, putative
LtrCDC216_03.0420	3	136729	141879	1.082	1.113	0.073	0.084	1.026	background	PTP1-interacting protein, 39 kDa, putative
LtrCDC216_03.0430	3	142923	143258	0.448	0.514	-0.261	-0.212	1.12	background	60S acidic ribosomal protein P2, putative
LtrCDC216_03.0440	3	143874	144209	0.498	0.483	-0.223	-0.234	0.975	background	60S acidic ribosomal protein P2, putative
LtrCDC216_03.0450	3	145022	150133	1.064	1.077	0.066	0.071	1.011	background	TLD domain protein, conserved
LtrCDC216_03.0460	3	155368	158556	1.046	1.065	0.059	0.066	1.017	background	hypothetical protein
LtrCDC216_03.0470	3	163288	166305	1.116	1.066	0.085	0.067	0.959	background	hypothetical protein, conserved
LtrCDC216_03.0480	3	167878	170907	1.061	1.121	0.065	0.087	1.052	background	Ankyrin repeats (3 copies)/DHHC palmitoyltransferase, putative
LtrCDC216_03.0490	3	172451	175633	1.076	1.013	0.07	0.046	0.946	background	hypothetical protein, conserved
LtrCDC216_03.0500	3	176969	178687	1.019	1.041	0.049	0.057	1.02	background	phosphate-Repressible Phosphate Permease-like protein
LtrCDC216_03.0510	3	181156	188820	1.093	1.082	0.077	0.073	0.991	background	kinetoplastid-specific dual specificity phosphatase, putative
LtrCDC216_03.0520	3	189457	192012	1.023	1.063	0.05	0.066	1.036	background	hypothetical protein, conserved
LtrCDC216_03.0530	3	193668	200246	1.08	1.14	0.072	0.093	1.051	background	hypothetical protein, conserved
LtrCDC216_03.0540	3	201954	203144	1.095	1.23	0.077	0.124	1.113	background	26S protease regulatory subunit, putative
LtrCDC216_03.0550	3	204627	208829	1.102	1.079	0.08	0.072	0.981	background	hypothetical protein, conserved
LtrCDC216_03.0560	3	210298	212454	1.139	1.091	0.093	0.076	0.961	background	hypothetical protein
LtrCDC216_03.0570	3	215060	216058	0.931	1.098	0.013	0.078	1.162	background	quinone oxidoreductase, putative
LtrCDC216_03.0580	3	216520	217056	1.164	1.195	0.102	0.112	1.025	background	hypothetical protein, conserved
LtrCDC216_03.0590	3	218750	223108	1.062	1.073	0.065	0.069	1.009	background	DNA repair helicase, putative
LtrCDC216_03.0600	3	223718	224935	1.135	1.122	0.092	0.087	0.989	background	arginine N-methyltransferase, putative
LtrCDC216_03.0610	3	226459	227508	1.078	1.115	0.071	0.085	1.031	background	kinase-like protein
LtrCDC216_03.0620	3	228696	230723	1.039	1.042	0.057	0.058	1.003	background	mitochondrial protein 99, putative
LtrCDC216_03.0630	3	232358	233335	1.184	1.114	0.109	0.084	0.945	background	hypothetical protein, conserved
LtrCDC216_03.0640	3	234134	235975	1.104	1.115	0.081	0.085	1.009	background	hypothetical protein, conserved
LtrCDC216_03.0650	3	238440	241121	1.027	1.028	0.052	0.052	1.001	background	hypothetical protein
LtrCDC216_03.0660	3	242303	244585	1.063	1.019	0.066	0.049	0.962	background	hypothetical protein, conserved
LtrCDC216_03.0670	3	245148	246857	1.237	1.179	0.126	0.107	0.957	background	hypothetical protein, conserved
LtrCDC216_03.0680	3	257028	257888	1.141	1.297	0.094	0.145	1.126	background	Uroporphyrinogen-III synthase HemD, putative
LtrCDC216_03.TRNALYS.01	3	259299	259371	1.032	0.768	0.054	-0.061	0.767	background	DEAD/DEAH box helicase, putative
LtrCDC216_03.0690	3	260161	266796	1.148	1.095	0.096	0.077	0.958	background	hypothetical protein, conserved
LtrCDC216_03.0700	3	267582	276056	1.062	1.064	0.065	0.066	1.002	background	Aminoacyl-tRNA editing domain containing protein, putative
LtrCDC216_03.0710	3	276897	277658	1.167	1.153	0.103	0.098	0.989	background	hypothetical protein, conserved
LtrCDC216_03.0720	3	278248	281550	1.062	1.105	0.065	0.081	1.037	background	hypothetical protein, conserved
LtrCDC216_03.0730	3	283112	284317	1.184	1.172	0.109	0.104	0.991	background	cytochrome c oxidase copper chaperone, putative
LtrCDC216_03.0740	3	285202	285456	0.967	0.922	0.028	0.009	0.958	background	TatD related DNase, putative
LtrCDC216_03.0750	3	286149	288416	1.102	0.97	0.08	0.029	0.89	background	hypothetical protein, conserved
LtrCDC216_03.0760	3	289277	290227	0.955	0.942	0.023	0.018	0.988	background	Ubiquitin-like domain containing protein, putative
LtrCDC216_03.0770	3	291072	292712	1.116	1.075	0.085	0.07	0.966	background	AGC/RSK family serine/threonine kinase, putative
LtrCDC216_03.0780	3	293546	302884	1.054	1.002	0.062	0.042	0.955	background	hypothetical protein, conserved
LtrCDC216_03.0790	3	304661	305968	0.919	1.06	0.008	0.064	1.138	background	6-phosphofructo-2-kinase 1
LtrCDC216_03.0800	3	306694	313962	1.059	1.054	0.064	0.062	0.996	background	hypothetical protein
LtrCDC216_03.0810	3	315211	318447	0.937	0.991	0.016	0.038	1.052	background	hypothetical protein, conserved
LtrCDC216_03.0820	3	319236	328046	0.998	0.949	0.041	0.021	0.955	background	hypothetical protein, conserved
LtrCDC216_03.0830	3	329559	330770	0.989	0.944	0.037	0.019	0.959	background	hypothetical protein, conserved
LtrCDC216_03.0840	3	331871	334795	1.057	1.093	0.063	0.077	1.031	background	hypothetical protein, conserved
LtrCDC216_03.0850	3	335655	342803	1.023	0.99	0.05	0.037	0.971	background	hypothetical protein, conserved
LtrCDC216_03.0860	3	343742	348367	1.049	1.064	0.06	0.066	1.013	background	hypothetical protein, conserved
LtrCDC216_03.0870	3	349088	353260	1.089	0.993	0.075	0.039	0.919	background	hypothetical protein, conserved
LtrCDC216_03.0880	3	354240	360257	1.053	1.085	0.062	0.074	1.028	background	NLI interacting factor-like phosphatase, putative
LtrCDC216_03.0890	3	360959	363175	1.054	1.17	0.062	0.104	1.101	background	peter pan protein, putative
LtrCDC216_03.0900	3	365406	366530	0.995	1.09	0.039	0.076	1.087	background	inorganic pyrophosphatase, putative
LtrCDC216_03.0910	3	367694	368485	0.997	0.971	0.04	0.03	0.976	background	Got1/Sft2-like family, putative
LtrCDC216_03.0920	3	369181	369837	1.106	1.037	0.081	0.056	0.943	background	Amidohydrolase family, putative
LtrCDC216_03.0930	3	370901	372994	1.089	1.071	0.075	0.069	0.985	background	hypothetical protein, conserved
LtrCDC216_03.0940	3	373620	374606	1.036	1.074	0.055	0.07	1.033	background	multicopper oxidase, putative
LtrCDC216_03.0950	3	376092	377999	1.063	0.966	0.066	0.028	0.917	background	hypothetical protein, conserved
LtrCDC216_03.0960	3	378657	378971	1.145	0.929	0.095	0.012	0.827	background	MORN repeat, putative
LtrCDC216_03.0970	3	379513	380490	1.002	0.666	0.042	-0.116	0.695	background	eukaryotic translation initiation factor 2 subunit alpha
LtrCDC216_03.0980	3	381260	382501	1.031	0.8	0.053	-0.046	0.796	background	tRNA-Lys
LtrCDC216_04.0010	4	4636	7707	1.045	0.919	0.059	0.008	0.89	background	calcium-translocating P-type ATPase
LtrCDC216_04.0020	4	9782	10687	1.293	1.138	0.144	0.093	0.889	background	pteridine transporter (truncated), putative
LtrCDC216_04.0030	4	12660	14906	1.147	1.059	0.096	0.064	0.929	background	cAMP-specific phosphodiesterase, putative
LtrCDC216_04.0035	4	15891	16112	1.188	1.037	0.11	0.056	0.883	background	hypothetical protein
LtrCDC216_04.0040	4	16627	17946	1.035	1.057	0.055	0.063	1.019	background	hypothetical protein
LtrCDC216_04.0045	4	22169	22672	1.204	1.135	0.115	0.092	0.947	background	hypothetical protein, conserved
LtrCDC216_04.0050	4	23869	25419	1.126	1.051	0.088	0.061	0.939	background	hypothetical protein, conserved
LtrCDC216_04.0060	4	27659	28447	0.945	0.922	0.019	0.009	0.978	background	DNA topoisomerase type IB small subunit, putative
LtrCDC216_04.0070	4	29376	30113	0.996	0.816	0.04	-0.038	0.836	background	hypothetical protein, conserved
LtrCDC216_04.0080	4	30809	31285	1.148	0.992	0.096	0.038	0.875	background	hypothetical protein, conserved
LtrCDC216_04.0090	4	32421	38015	1.157	1.122	0.099	0.087	0.972	background	hypothetical protein, conserved
LtrCDC216_04.0100	4	39200	40939	1.196	1.103	0.113	0.08	0.928	background	hypothetical protein, conserved
LtrCDC216_04.0110	4	42038	43081	1.073	1.04	0.069	0.057	0.972	background	hypothetical protein, conserved
LtrCDC216_04.0120	4	43738	44736	1.22	1.23	0.121	0.124	1.008	background	exosome complex exonuclease RRP40, putative
LtrCDC216_04.0123	4	45648	46124	0.969	1.102	0.029	0.08	1.124	background	hypothetical protein, conserved
LtrCDC216_04.0127	4	47123	48427	1.114	1.068	0.084	0.067	0.962	background	hypothetical protein, conserved
LtrCDC216_04.0130	4	48946	50541	0.145	0.089	-0.611	-0.724	0.771	background	hypothetical protein, conserved in leishmania
LtrCDC216_04.0140	4	51572	53167	0.131	0.101	-0.636	-0.697	0.87	background	hypothetical protein, conserved in leishmania
LtrCDC216_04.0150	4	54197	55792	0.119	0.064	-0.66	-0.785	0.749	background	hypothetical protein, conserved in leishmania
LtrCDC216_04.0160	4	56822	58417	0.098	0.073	-0.703	-0.762	0.874	background	hypothetical protein, conserved in leishmania
LtrCDC216_04.0170	4	59445	61040	0.287	0.225	-0.412	-0.488	0.84	background	hypothetical protein, conserved in leishmania
LtrCDC216_04.0180	4	63149	64663	1.117	1.243	0.085	0.128	1.104	background	surface antigen-like protein
LtrCDC216_04.0190	4	65617	67746	1.064	1.394	0.066	0.174	1.284	background	surface antigen-like protein
LtrCDC216_04.0200	4	68838	69386	1.233	1.074	0.125	0.07	0.881	background	surface antigen-like protein
LtrCDC216_04.0210	4	71536	72369	1.086	1.035	0.074	0.055	0.957	background	surface antigen-like protein
LtrCDC216_04.0220	4	75474	76538	0.994	1.106	0.039	0.081	1.102	background	hypothetical protein
LtrCDC216_04.0230	4	77688	78464	0.985	1.068	0.035	0.067	1.076	background	hypothetical protein, conserved
LtrCDC216_04.0240	4	79881	80753	1.257	1.251	0.133	0.131	0.996	background	GRAM domain containing protein, putative
LtrCDC216_04.0250	4	82583	86992	1.157	1.122	0.099	0.087	0.972	background	RNA pseudouridylate synthase-like protein
LtrCDC216_04.0260	4	87664	88470	1.242	1.086	0.128	0.074	0.884	background	hypothetical protein, conserved
LtrCDC216_04.0270	4	89112	90554	1.107	1.115	0.082	0.085	1.007	background	Mitochondrial 39-S ribosomal protein L47 (MRP-L47), putative
LtrCDC216_04.0280	4	91343	97258	1.207	1.133	0.116	0.091	0.943	background	adenosine monophosphate deaminase, putative
LtrCDC216_04.0290	4	98734	100077	1.11	1.167	0.083	0.103	1.047	background	Alcohol dehydrogenase GroES-like domain containing protein, putative
LtrCDC216_04.0300	4	101543	102457	1.101	1.06	0.08	0.064	0.966	background	hypothetical protein, conserved
LtrCDC216_04.0310	4	103123	105045	0.986	0.704	0.036	-0.095	0.74	background	beta-fructofuranosidase, putative
LtrCDC216_04.0320	4	106566	108026	1.356	1.117	0.163	0.085	0.836	background	beta-fructofuranosidase, putative
LtrCDC216_04.0330	4	109167	111740	1.249	1.116	0.13	0.085	0.901	background	mitochondrial exoribonuclease DSS-1, putative
LtrCDC216_04.0340	4	112359	112913	1.118	0.927	0.086	0.012	0.843	background	ADP-ribosylation factor, putative
LtrCDC216_04.0350	4	114816	121292	1.128	1.174	0.089	0.105	1.037	background	hypothetical protein, conserved
LtrCDC216_04.0370	4	122469	123041	1.013	1.123	0.046	0.087	1.099	background	hypothetical protein, conserved
LtrCDC216_04.0380	4	124169	125230	1.198	1.071	0.113	0.069	0.902	background	phytanoyl-CoA dioxygenase (PhyH), putative
LtrCDC216_04.0390	4	134260	134994	1.013	0.943	0.046	0.018	0.937	background	hypothetical protein
LtrCDC216_04.0400	4	138204	139226	1.264	1.242	0.135	0.128	0.984	background	anaphase promoting complex, subunit 10-like protein
LtrCDC216_04.0410	4	140672	144049	1.044	1.035	0.058	0.055	0.992	background	hypothetical protein, conserved
LtrCDC216_04.0420	4	146305	147390	1.321	1.31	0.153	0.149	0.992	background	Tetratricopeptide repeat, putative
LtrCDC216_04.0430	4	148744	161118	1.2	1.191	0.114	0.111	0.993	background	hypothetical protein, conserved
LtrCDC216_04.0440	4	164785	168888	1.18	1.128	0.107	0.089	0.959	background	STE/STE11 serine/threonine-protein kinase, putative
LtrCDC216_04.0450	4	173211	175775	1.21	1.286	0.117	0.142	1.058	background	cysteine peptidase, Clan CA, family C2, putative
LtrCDC216_04.0460	4	179906	181345	1.232	1.306	0.125	0.148	1.056	background	adenylosuccinate lyase, putative
LtrCDC216_04.0465	4	181903	185242	1.151	1.123	0.097	0.087	0.978	background	hypothetical protein
LtrCDC216_04.0470	4	185923	186489	1.006	1.077	0.044	0.071	1.064	background	60S ribosomal protein L11 (L5, L16)
LtrCDC216_04.0480	4	187162	187734	1.158	1.019	0.1	0.049	0.89	background	ADP-ribosylation factor, putative
LtrCDC216_04.0490	4	189305	190261	1.104	1.155	0.081	0.099	1.042	background	hypothetical protein, conserved
LtrCDC216_04.0500	4	191067	200105	1.171	1.101	0.104	0.08	0.945	background	Nucleotidyltransferase domain containing protein, putative
LtrCDC216_04.0510	4	203683	208197	1.04	1.025	0.057	0.051	0.987	background	hypothetical protein
LtrCDC216_04.0520	4	209655	212867	1.154	1.105	0.098	0.081	0.961	background	palmitoyl acyltransferase 1, putative
LtrCDC216_04.0530	4	213573	216220	1.056	0.999	0.063	0.041	0.951	background	hypothetical protein, conserved
LtrCDC216_04.0540	4	216926	218692	1.201	1.164	0.114	0.102	0.972	background	Zinc finger, C3HC4 type (RING finger), putative
LtrCDC216_04.0550	4	220364	224947	1.198	1.162	0.113	0.101	0.972	background	TPR repeat/Tetratricopeptide repeat, putative
LtrCDC216_04.0560	4	230933	231835	1.015	0.948	0.047	0.02	0.94	background	lipid-like atypical dual specificity phosphatase, putative
LtrCDC216_04.0570	4	232401	237098	1.123	1.096	0.087	0.078	0.978	background	DENN (AEX-3) domain containing protein, putative
LtrCDC216_04.0580	4	239178	240080	1.226	1.203	0.123	0.115	0.983	background	spermidine synthase
LtrCDC216_04.0590	4	241698	242501	1.236	1.044	0.126	0.058	0.856	background	hypothetical protein
LtrCDC216_04.0600	4	243289	252480	1.111	1.099	0.083	0.079	0.99	background	hypothetical protein
LtrCDC216_04.0610	4	254218	254724	1.153	1.327	0.098	0.154	1.139	background	hypothetical protein, conserved
LtrCDC216_04.0620	4	255550	259290	1.056	1.042	0.063	0.058	0.988	background	hypothetical protein
LtrCDC216_04.0625	4	262507	263523	0.83	0.398	-0.032	-0.303	0.535	background	hypothetical protein
LtrCDC216_04.0630	4	264201	264803	1.084	0.797	0.073	-0.047	0.758	background	hypothetical protein, conserved
LtrCDC216_04.0640	4	266352	267341	1.15	0.989	0.097	0.037	0.871	background	Zinc finger, C3HC4 type (RING finger), putative
LtrCDC216_04.0650	4	269237	272947	1.107	1.105	0.082	0.081	0.998	background	serine-threonine protein kinase-like protein
LtrCDC216_04.0660	4	273636	274085	1.005	1.098	0.043	0.078	1.084	background	hypothetical protein, conserved
LtrCDC216_04.0670	4	275783	276241	0.79	0.772	-0.051	-0.059	0.98	background	hypothetical protein, conserved
LtrCDC216_04.0680	4	277572	278018	1.034	0.862	0.055	-0.017	0.848	background	ubiquitin-conjugating enzyme E2, putative
LtrCDC216_04.0690	4	279952	282216	0.994	1.04	0.039	0.057	1.042	background	axonemal dynein light chain, putative
LtrCDC216_04.0700	4	283441	286785	1.139	1.1	0.093	0.079	0.969	background	hypothetical protein, conserved
LtrCDC216_04.0710	4	287775	290159	1.075	1.101	0.07	0.08	1.022	background	Tir chaperone protein (CesT) family/PDZ domain containing protein, putative
LtrCDC216_04.0720	4	293778	295928	1.143	1.135	0.094	0.092	0.994	background	hypothetical protein
LtrCDC216_04.0730	4	297019	298971	1.234	1.246	0.125	0.129	1.009	background	Protein of unknown function (DUF974), putative
LtrCDC216_04.0740	4	299645	302095	1.005	1.081	0.043	0.072	1.069	background	hypothetical protein, conserved
LtrCDC216_04.0750	4	303003	303644	1.69	1.591	0.253	0.228	0.945	background	60S ribosomal protein L10, putative
LtrCDC216_04.0760	4	304727	305245	1.622	1.929	0.236	0.307	1.178	background	nascent polypeptide associated complex subunit- like protein, copy 2
LtrCDC216_04.0770	4	306534	307052	1.254	1.622	0.132	0.236	1.272	background	nascent polypeptide associated complex subunit- like protein, copy 1
LtrCDC216_04.0780	4	307760	309481	1.019	1.081	0.049	0.072	1.055	background	heat shock protein, putative
LtrCDC216_04.0790	4	310500	313733	1.115	1.128	0.085	0.089	1.011	background	hypothetical protein, conserved
LtrCDC216_04.0800	4	315158	316078	0.872	1.055	-0.012	0.063	1.188	background	hypothetical protein, conserved
LtrCDC216_04.0810	4	317131	319146	1.098	1.109	0.078	0.082	1.009	background	Pescadillo N-terminus/BRCA1 C Terminus (BRCT) domain containing protein, putative
LtrCDC216_04.0820	4	319874	321379	1.11	1.153	0.083	0.098	1.036	background	Peptide deformylase 2, putative
LtrCDC216_04.0830	4	322127	326296	1.082	1.061	0.073	0.065	0.982	background	hypothetical protein, conserved
LtrCDC216_04.0840	4	327709	330384	1.065	0.996	0.066	0.04	0.941	background	atypical dual specificity phosphatase, putative
LtrCDC216_04.0850	4	331841	333043	1.032	1.018	0.054	0.048	0.988	background	serine peptidase, Clan S-, family S54, putative
LtrCDC216_04.0860	4	333818	335047	0.977	1.131	0.032	0.09	1.143	background	hypothetical protein, conserved
LtrCDC216_04.0870	4	338400	342125	1.028	0.949	0.052	0.021	0.93	background	hypothetical protein
LtrCDC216_04.0880	4	344184	344726	1.182	0.997	0.108	0.04	0.856	background	hypothetical protein
LtrCDC216_04.0890	4	346752	350591	1.101	1.107	0.08	0.082	1.005	background	hypothetical protein, conserved
LtrCDC216_04.0900	4	351990	357668	1.099	1.051	0.079	0.061	0.96	background	hypothetical protein
LtrCDC216_04.0910	4	359955	360701	1.015	1.135	0.047	0.092	1.108	background	hypothetical protein, conserved
LtrCDC216_04.0920	4	362254	364053	1.032	0.929	0.054	0.012	0.909	background	hypothetical protein
LtrCDC216_04.0930	4	366592	367038	1.064	1.192	0.066	0.111	1.11	background	hypothetical protein, conserved
LtrCDC216_04.0940	4	368998	370461	1.077	1.239	0.071	0.127	1.138	background	chaperone protein DnaJ, putative
LtrCDC216_04.0950	4	371996	372637	0.572	0.598	-0.173	-0.156	1.039	background	60S ribosomal protein L10, putative
LtrCDC216_04.0960	4	373534	374169	1.088	1.15	0.075	0.097	1.052	background	UMP/CMP kinase, putative
LtrCDC216_04.0970	4	375010	376536	1.054	1.142	0.062	0.094	1.076	background	hypothetical protein, conserved
LtrCDC216_04.0975	4	377379	378872	1.101	1.128	0.08	0.089	1.022	background	hypothetical protein
LtrCDC216_04.0980	4	379216	382821	1.095	1.035	0.077	0.055	0.95	background	hypothetical protein, conserved
LtrCDC216_04.0990	4	383508	384368	0.895	0.939	-0.002	0.017	1.044	background	hypothetical protein, conserved
LtrCDC216_04.1000	4	385381	388917	1.053	1.111	0.062	0.083	1.05	background	Voltage-gated Chloride channel Like 1, putative
LtrCDC216_04.1010	4	390501	391169	1.159	1.12	0.1	0.086	0.969	background	Domain of unknown function (DUF947), putative
LtrCDC216_04.1020	4	391744	392370	0.69	0.632	-0.102	-0.135	0.927	background	hypothetical protein, conserved
LtrCDC216_04.1030	4	392527	393111	0.956	0.948	0.024	0.02	0.992	background	COPI associated protein, putative
LtrCDC216_04.1040	4	395306	396463	1.168	1.079	0.103	0.072	0.93	background	acyltransferase-like protein, copy 1
LtrCDC216_04.1050	4	398243	399313	1.03	1.162	0.053	0.101	1.117	background	acyltransferase-like protein, copy 2
LtrCDC216_04.1060	4	400486	401943	1.086	1.016	0.074	0.048	0.941	background	hypothetical protein
LtrCDC216_04.1070	4	402474	402863	1.203	1.176	0.115	0.106	0.979	background	hypothetical protein, conserved
LtrCDC216_04.1080	4	403603	406275	1.063	1.074	0.066	0.07	1.009	background	Transcriptional repressor TCF25, putative
LtrCDC216_04.1090	4	407119	411459	1.087	1.071	0.074	0.069	0.987	background	hypothetical protein, conserved
LtrCDC216_04.1100	4	412992	413321	1.094	0.989	0.077	0.037	0.912	background	hypothetical protein, conserved
LtrCDC216_04.1110	4	413935	416793	1.118	1.126	0.086	0.088	1.007	background	proton motive ATPase, putative
LtrCDC216_04.1120	4	418659	420857	0.982	1.072	0.034	0.069	1.083	background	hypothetical protein, conserved
LtrCDC216_04.1130	4	421926	422858	0.944	1.009	0.019	0.045	1.062	background	cytochrome c oxidase assembly factor, putative
LtrCDC216_04.1140	4	423686	424588	1.076	1.192	0.07	0.111	1.099	background	hypothetical protein
LtrCDC216_04.1150	4	425301	425807	1.096	0.939	0.078	0.017	0.869	background	hypothetical protein, conserved
LtrCDC216_04.1160	4	428009	429064	1.114	1.105	0.084	0.081	0.993	background	fructose-1,6-bisphosphatase
LtrCDC216_04.1165	4	429932	431309	1.015	1.006	0.047	0.044	0.992	background	hypothetical protein
LtrCDC216_04.1170	4	440646	441581	0.911	0.837	0.005	-0.028	0.927	background	Double RNA binding domain protein 3
LtrCDC216_04.1180	4	444401	451876	1.045	1.073	0.059	0.069	1.024	background	hypothetical protein, conserved
LtrCDC216_04.1190	4	453155	454726	1.08	1.114	0.072	0.084	1.029	background	tRNA nucleotidyltransferase, putative
LtrCDC216_04.1200	4	455601	456164	1.016	0.872	0.048	-0.012	0.871	background	hypothetical protein, conserved
LtrCDC216_04.1210	4	460984	462090	0.888	0.846	-0.005	-0.024	0.957	background	casein kinase I, putative
LtrCDC216_04.1220	4	463070	466255	1.02	0.996	0.049	0.04	0.979	background	hypothetical protein, conserved
LtrCDC216_04.1230	4	467442	468572	1.109	1.111	0.082	0.083	1.002	background	actin
LtrCDC216_05.0010	5	5474	8221	0.819	0.6	-0.037	-0.155	0.762	background	hypothetical protein, conserved
LtrCDC216_05.0020	5	8695	9114	0.718	0.444	-0.087	-0.264	0.665	background	hypothetical protein, conserved
LtrCDC216_05.0030	5	9650	10237	0.872	0.676	-0.012	-0.11	0.798	background	ras-like small GTPases, putative
LtrCDC216_05.0040	5	11337	13082	0.997	0.945	0.04	0.019	0.953	background	paraflagellar rod component par4, putative
LtrCDC216_05.0050	5	14278	16779	0.989	1.017	0.037	0.048	1.026	background	hypothetical protein, conserved
LtrCDC216_05.0060	5	18037	20538	1.026	0.998	0.052	0.041	0.975	background	major vault protein, putative
LtrCDC216_05.0070	5	22610	22885	0.622	0.229	-0.141	-0.483	0.456	depleted	dynein light chain, putative
LtrCDC216_05.0080	5	23824	24429	0.999	1.116	0.041	0.085	1.106	background	Rrp15p, putative
LtrCDC216_05.0090	5	25787	26326	1.058	0.929	0.064	0.012	0.889	background	Nudix hydrolase 2, putative
LtrCDC216_05.0100	5	28177	30087	1.06	1.131	0.064	0.09	1.061	background	kinetoplastid-specific phospho-protein phosphatase, putative
LtrCDC216_05.0110	5	33704	34075	0.967	1.054	0.028	0.062	1.082	background	hypothetical protein, conserved
LtrCDC216_05.0120	5	35071	36087	0.971	1.051	0.03	0.061	1.075	background	hypothetical protein, conserved
LtrCDC216_05.0130	5	37798	39096	1.104	1.111	0.081	0.083	1.006	background	calcium/calmodulin-dependent protein kinase, putative
LtrCDC216_05.0140	5	41920	43944	1.021	1.139	0.05	0.093	1.105	background	nucleolar RNA helicase II, putative
LtrCDC216_05.0150	5	45550	46875	1.014	1.014	0.047	0.047	1	background	hypothetical protein, conserved
LtrCDC216_05.0160	5	47964	49520	1.057	1.105	0.063	0.081	1.041	background	hypothetical protein, unknown function
LtrCDC216_05.0170	5	50004	52289	1.069	1.067	0.068	0.067	0.998	background	basal body component, putative
LtrCDC216_05.0180	5	53727	55160	0.982	1.064	0.034	0.066	1.076	background	dihydrolipoamide branched chain transacylase, putative
LtrCDC216_05.0190	5	56375	57469	1.065	1.037	0.066	0.056	0.976	background	Fip1 motif/Zinc finger C-x8-C-x5-C-x3-H type (and similar), putative
LtrCDC216_05.0200	5	58407	60776	1.002	1.168	0.042	0.103	1.151	background	50S ribosome-binding GTPase, putative
LtrCDC216_05.0210	5	61671	66146	1.104	1.093	0.081	0.077	0.991	background	hypothetical protein, conserved
LtrCDC216_05.0220	5	67074	69731	1.057	1.035	0.063	0.055	0.981	background	dual specificity phosphatase-like protein
LtrCDC216_05.0230	5	74208	76136	1.109	1.155	0.082	0.099	1.038	background	hydrogenase, putative
LtrCDC216_05.0240	5	77521	81549	1.28	1.081	0.14	0.072	0.856	background	viscerotropic leishmaniasis antigen, putative
LtrCDC216_05.0250	5	83061	83354	1.079	1.29	0.072	0.143	1.179	background	hypothetical protein, conserved
LtrCDC216_05.0260	5	84050	85231	1.097	1.178	0.078	0.107	1.068	background	hypothetical protein, conserved
LtrCDC216_05.0270	5	86241	87200	0.984	1.03	0.035	0.053	1.042	background	hypothetical protein, conserved
LtrCDC216_05.0280	5	87851	88525	1.119	1.388	0.086	0.173	1.221	background	protein tyrosine phosphatase, putative
LtrCDC216_05.0285	5	90359	90880	1.177	1.111	0.106	0.083	0.948	background	ARP2/3 complex 16kDa subunit, putative
LtrCDC216_05.0290	5	92306	93817	1.137	1.147	0.092	0.096	1.008	background	phosphate carrier protein, mitochondrial precursor-like protein
LtrCDC216_05.0300	5	94685	96751	1.101	1.087	0.08	0.074	0.988	background	hypothetical protein, conserved
LtrCDC216_05.0310	5	97453	97995	0.954	1.145	0.023	0.095	1.181	background	monothiol glutaredoxin, putative
LtrCDC216_05.0320	5	98290	98385	0.853	0.985	-0.021	0.035	1.139	background	hypothetical protein, unknown function
LtrCDC216_05.0330	5	98723	102316	1.134	1.094	0.091	0.077	0.968	background	DNA replication licensing factor MCM8, putative
LtrCDC216_05.0340	5	103150	104265	1.215	1.262	0.119	0.134	1.036	background	hypothetical protein, conserved
LtrCDC216_05.0350	5	105666	107141	1.043	1.122	0.058	0.087	1.069	background	trypanothione reductase
LtrCDC216_05.0360	5	108077	109954	1.192	1.191	0.111	0.111	0.999	background	ATP-dependent RNA helicase, putative
LtrCDC216_05.0370	5	110835	111821	1.063	1.009	0.066	0.045	0.954	background	hypothetical protein, conserved
LtrCDC216_05.0380	5	113531	118990	0.808	0.748	-0.042	-0.072	0.934	background	microtubule-associated protein, putative
LtrCDC216_05.0390	5	124948	127281	1.104	1.129	0.081	0.09	1.021	background	STE/STE11 serine/threonine-protein kinase, putative
LtrCDC216_05.0400	5	129427	133059	1.004	1.099	0.043	0.079	1.086	background	structural maintenance of chromosome (SMC), putative
LtrCDC216_05.0410	5	134152	136914	1.025	1.019	0.051	0.049	0.995	background	TPR repeat, putative
LtrCDC216_05.0420	5	137768	138103	0.992	1.134	0.038	0.091	1.13	background	dynein-light chain-protein, putative
LtrCDC216_05.0430	5	140803	142824	1.083	1.077	0.073	0.071	0.995	background	hypothetical protein, conserved
LtrCDC216_05.0440	5	143271	145835	1.146	1.142	0.096	0.094	0.997	background	hypothetical protein, conserved
LtrCDC216_05.0450	5	147201	147791	1.398	0.629	0.176	-0.137	0.487	depleted	hypothetical protein, conserved
LtrCDC216_05.0460	5	148684	150567	1.381	0.746	0.171	-0.073	0.571	background	GTPase, putative
LtrCDC216_05.0470	5	152170	152901	1.017	0.979	0.048	0.033	0.966	background	hypothetical protein, unknown function
LtrCDC216_05.0480	5	153920	155644	1.068	1.099	0.067	0.079	1.027	background	monocarboxylate transporter-like protein
LtrCDC216_05.0490	5	159146	159925	0.997	1.079	0.04	0.072	1.075	background	hypothetical protein, conserved
LtrCDC216_05.0500	5	162152	163876	2.25	1.952	0.371	0.312	0.873	background	ATP synthase F1, alpha subunit, putative
LtrCDC216_05.0510	5	165296	167020	1.798	1.727	0.278	0.262	0.963	background	ATP synthase F1, alpha subunit, putative
LtrCDC216_05.0520	5	169900	170922	1.132	1.177	0.091	0.106	1.037	background	nuclear receptor binding factor-like protein
LtrCDC216_05.0530	5	171745	177930	1.068	1.113	0.067	0.084	1.039	background	kinetoplast-associated protein-like protein
LtrCDC216_05.0540	5	178561	178968	0.961	0.949	0.026	0.021	0.989	background	u6 snrna-associated sm-like protein lsm3
LtrCDC216_05.0550	5	180326	181333	1.13	1.071	0.09	0.069	0.952	background	cdc2-related kinase 2, putative
LtrCDC216_05.0560	5	182725	183981	1.225	1.301	0.122	0.146	1.057	background	hypothetical protein, conserved
LtrCDC216_05.0570	5	185699	186931	1.067	1.081	0.067	0.072	1.012	background	hypothetical protein, conserved
LtrCDC216_05.0580	5	188040	190394	1.112	1.115	0.084	0.085	1.002	background	hypothetical protein, conserved
LtrCDC216_05.0590	5	193054	196071	1.116	1.111	0.085	0.083	0.996	background	ATP-dependent RNA helicase, putative
LtrCDC216_05.0600	5	196696	199404	0.994	1.11	0.039	0.083	1.106	background	COG4 transport protein, putative
LtrCDC216_05.0610	5	200144	203083	1.131	1.241	0.09	0.127	1.089	background	Surp module, putative
LtrCDC216_05.0620	5	203938	206562	1.067	1.098	0.067	0.078	1.027	background	hypothetical protein, conserved
LtrCDC216_05.0630	5	207471	211154	1.103	1.164	0.08	0.102	1.051	background	kinesin, putative
LtrCDC216_05.0640	5	212049	217733	1.104	1.113	0.081	0.084	1.007	background	Ankyrin repeats (many copies)/Ankyrin repeats (3 copies), putative
LtrCDC216_05.0650	5	219225	221945	1.076	1.06	0.07	0.064	0.986	background	hypothetical protein, conserved
LtrCDC216_05.0660	5	224549	225520	1.202	1.141	0.115	0.094	0.953	background	nitroreductase-like protein
LtrCDC216_05.0670	5	226647	234281	1.09	1.139	0.076	0.093	1.041	background	hypothetical protein, conserved
LtrCDC216_05.0680	5	236245	237285	1.023	1.236	0.05	0.126	1.19	background	sre-2/carboxylate carrier-like protein
LtrCDC216_05.0690	5	238363	246723	0.942	0.929	0.018	0.012	0.988	background	hypothetical protein, conserved
LtrCDC216_05.0700	5	249210	254546	0.977	1.04	0.032	0.057	1.058	background	hypothetical protein, conserved
LtrCDC216_05.0710	5	257575	261846	1.098	1.166	0.078	0.102	1.057	background	CYC2-like cyclin, putative
LtrCDC216_05.0720	5	264152	268198	1.128	1.141	0.089	0.094	1.011	background	kinetoplastid-specific dual specificity phosphatase, putative
LtrCDC216_05.0730	5	269941	272157	1.158	1.186	0.1	0.109	1.022	background	hypothetical protein, conserved
LtrCDC216_05.0740	5	274178	275275	1.087	1.188	0.074	0.11	1.085	background	Vta1 like, putative
LtrCDC216_05.0750	5	276543	279020	1.168	1.178	0.103	0.107	1.008	background	Flavodoxin/Radical SAM superfamily/Wyosine base formation, putative
LtrCDC216_05.0760	5	280459	284223	1.132	1.194	0.091	0.112	1.05	background	kinesin-like protein
LtrCDC216_05.0770	5	286394	290464	1.071	1.075	0.069	0.07	1.003	background	hypothetical protein, unknown function
LtrCDC216_05.0780	5	291978	292421	1.095	1.297	0.077	0.145	1.169	background	hypothetical protein, conserved
LtrCDC216_05.0790	5	294413	295582	1.074	1.071	0.07	0.069	0.997	background	Mitochondrial glycoprotein, putative
LtrCDC216_05.0800	5	296178	297497	0.994	1.083	0.039	0.073	1.081	background	MYND zinc finger (ZnF) domain-like protein
LtrCDC216_05.0810	5	298330	298821	0.926	0.882	0.011	-0.008	0.957	background	Got1/Sft2-like family, putative
LtrCDC216_05.0820	5	299726	302551	1.227	1.229	0.123	0.124	1.002	background	hypothetical protein, conserved
LtrCDC216_05.0830	5	303576	304496	1.132	1.209	0.091	0.117	1.063	background	methylthioadenosine phosphorylase, putative
LtrCDC216_05.0840	5	306548	310738	1.191	1.21	0.111	0.117	1.015	background	hypothetical protein, unknown function
LtrCDC216_05.0850	5	312098	314092	1.044	0.997	0.058	0.04	0.959	background	zinc-finger of a C2HC-type, putative
LtrCDC216_05.0860	5	315195	315662	1.297	1.305	0.145	0.148	1.006	background	hypothetical protein, conserved
LtrCDC216_05.0870	5	316682	322450	1.173	1.183	0.105	0.108	1.008	background	hypothetical protein, conserved
LtrCDC216_05.0880	5	323404	324021	1.061	1.009	0.065	0.045	0.955	background	hypothetical protein, conserved
LtrCDC216_05.0890	5	325243	331185	1.032	1.043	0.054	0.058	1.01	background	CPSF A subunit region, putative
LtrCDC216_05.0900	5	332312	333172	1.254	1.186	0.132	0.109	0.95	background	surface antigen-like protein
LtrCDC216_05.0910	5	334884	338120	1.172	1.195	0.104	0.112	1.018	background	hypothetical protein, conserved
LtrCDC216_05.0920	5	338705	342049	1.154	1.212	0.098	0.118	1.046	background	paraflagellar rod protein, putative
LtrCDC216_05.0930	5	344082	345476	1.123	1.158	0.087	0.1	1.029	background	ubiquitin-conjugating enzyme E2, putative
LtrCDC216_05.0940	5	346532	350428	1.161	1.144	0.101	0.095	0.987	background	hypothetical protein, conserved
LtrCDC216_05.0950	5	352756	355479	1.164	1.189	0.102	0.11	1.02	background	glutaminyl cyclase, putative
LtrCDC216_05.0960	5	356672	358711	1.078	1.075	0.071	0.07	0.997	background	metallo-peptidase, Clan M-, Family M49
LtrCDC216_05.SRP.RNA.01	5	359585	359843	0.791	0.922	-0.05	0.009	1.147	background	3-mercaptopyruvate sulfurtransferase
LtrCDC216_05.TRNAARG.01	5	359953	360024	1.113	0.807	0.084	-0.042	0.748	background	NADH-ubiquinone oxidoreductase, mitochondrial, putative
LtrCDC216_05.5SrRNA.01	5	360083	360201	0.685	0.598	-0.105	-0.156	0.889	background	hypothetical protein, conserved
LtrCDC216_05.0970	5	368099	369211	1.542	0.985	0.215	0.035	0.661	background	hypothetical protein, conserved
LtrCDC216_05.0980	5	370602	372056	1.056	1.097	0.063	0.078	1.035	background	methyltransferase-like protein
LtrCDC216_05.0990	5	372780	373052	1.023	1.041	0.05	0.057	1.016	background	hypothetical protein, conserved
LtrCDC216_05.1000	5	374697	375008	1.205	0.945	0.116	0.019	0.801	background	hypothetical protein, conserved
LtrCDC216_05.1010	5	375903	377750	1.215	1.134	0.119	0.091	0.938	background	stomatin-like protein
LtrCDC216_05.1020	5	378688	381447	1.129	0.934	0.09	0.015	0.841	background	hypothetical protein, unknown function
LtrCDC216_05.1030	5	381962	382399	1.105	0.768	0.081	-0.061	0.72	background	ATPase, putative
LtrCDC216_05.1040	5	382894	383967	0.917	0.544	0.007	-0.191	0.633	background	Legume-like lectin family, putative
LtrCDC216_05.1050	5	385420	386751	0.978	0.662	0.033	-0.118	0.707	background	Phosphatidylinositol 4-phosphate 5-kinase, putative
LtrCDC216_05.1060	5	387684	389120	0.977	0.667	0.032	-0.115	0.712	background	double-strand-break repair protein rad21 homolog, putative
LtrCDC216_05.1070	5	389916	391490	1.067	1.106	0.067	0.081	1.033	background	methyltransferase domain containing protein, putative
LtrCDC216_05.1080	5	392950	395130	1.029	1.03	0.053	0.053	1.001	background	hypothetical protein, conserved
LtrCDC216_05.1090	5	397747	399471	1.231	1.259	0.124	0.133	1.021	background	hypothetical protein, unknown function
LtrCDC216_05.1100	5	401891	402628	1.142	1.077	0.094	0.071	0.948	background	hypothetical protein, conserved
LtrCDC216_05.1110	5	406654	410385	1.209	1.164	0.117	0.102	0.966	background	V-type proton ATPase subunit D, putative
LtrCDC216_05.1120	5	413264	413599	1.288	1.269	0.142	0.136	0.986	background	hypothetical protein, unknown function
LtrCDC216_05.1130	5	416350	417876	1.19	1.185	0.111	0.109	0.996	background	fatty acid elongase, putative
LtrCDC216_05.1140	5	418707	419780	1.219	1.25	0.12	0.13	1.024	background	hypothetical protein, conserved
LtrCDC216_05.1160	5	420523	423035	1.182	1.2	0.108	0.114	1.014	background	Bait on Hook 2, putative
LtrCDC216_05.1170	5	425656	426405	1.016	0.859	0.048	-0.018	0.859	background	prefoldin subunit, putative
LtrCDC216_05.1180	5	426991	428562	1.203	1.247	0.115	0.129	1.034	background	protein phosphatase type 1 regulator-like protein
LtrCDC216_05.1190	5	430278	436160	1.098	1.056	0.078	0.063	0.965	background	surface antigen-like protein
LtrCDC216_05.1200	5	436552	436950	0.848	0.738	-0.023	-0.077	0.884	background	adenylate cyclase regulatory protein-like protein
LtrCDC216_05.1210	5	437957	439147	0.767	0.441	-0.062	-0.267	0.624	background	hypothetical protein
LtrCDC216_05.1215	5	441522	442376	0.995	0.836	0.039	-0.029	0.855	background	GIPL galf transferase, putative
LtrCDC216_05.snoRNA0089	5	447934	448030	0.601	0.654	-0.154	-0.123	1.076	background	5S(M5) ribosomal RNA
LtrCDC216_05.snoRNA0084	5	448178	448251	1.738	1.691	0.264	0.253	0.974	background	C/D snoRNA
LtrCDC216_05.snoRNA0079	5	448344	448439	2.549	2.755	0.423	0.456	1.078	background	C/D snoRNA
LtrCDC216_05.snoRNA0071	5	448546	448830	3.909	4.975	0.603	0.705	1.266	background	C/D snoRNA
LtrCDC216_05.snoRNA0067	5	448855	448923	4.55	6.477	0.667	0.818	1.414	background	C/D snoRNA
LtrCDC216_05.snoRNA0063	5	448953	449045	3.53	5.573	0.56	0.754	1.563	amplified	H/ACA-like snoRNA
LtrCDC216_05.snoRNA0075	5	449128	449202	3.066	4.442	0.501	0.657	1.435	background	H/ACA-like snoRNA
LtrCDC216_05.snoRNA0090	5	449231	449299	4.422	5.471	0.655	0.746	1.232	background	H/ACA-like snoRNA
LtrCDC216_05.snoRNA0085	5	449646	449719	6.389	6.929	0.812	0.847	1.083	background	H/ACA-like snoRNA
LtrCDC216_05.snoRNA0080	5	449812	449907	8.334	9.968	0.926	1.003	1.194	background	H/ACA-like snoRNA
LtrCDC216_05.snoRNA0072	5	450013	450297	6.049	7.185	0.789	0.862	1.185	background	H/ACA-like snoRNA
LtrCDC216_05.snoRNA0068	5	450322	450390	5.129	6.425	0.718	0.815	1.248	background	H/ACA-like snoRNA
LtrCDC216_05.snoRNA0064	5	450420	450512	3.843	5.365	0.596	0.738	1.386	background	H/ACA-like snoRNA
LtrCDC216_05.snoRNA0076	5	450595	450669	3.507	4.681	0.557	0.68	1.325	background	H/ACA-like snoRNA
LtrCDC216_05.snoRNA0091	5	450698	450766	4.582	5.614	0.67	0.757	1.22	background	H/ACA-like snoRNA
LtrCDC216_05.snoRNA0086	5	451113	451186	6.861	6.812	0.843	0.84	0.993	background	H/ACA-like snoRNA
LtrCDC216_05.snoRNA0081	5	451279	451374	8.131	9.996	0.915	1.004	1.227	background	H/ACA-like snoRNA
LtrCDC216_05.snoRNA0073	5	451480	451764	5.754	7.194	0.767	0.863	1.246	background	C/D snoRNA
LtrCDC216_05.snoRNA0069	5	451789	451857	5.085	6.598	0.715	0.826	1.292	background	C/D snoRNA
LtrCDC216_05.snoRNA0065	5	451887	451979	3.738	5.373	0.584	0.738	1.426	background	C/D snoRNA
LtrCDC216_05.snoRNA0077	5	452062	452136	3.057	4.58	0.499	0.67	1.482	background	C/D snoRNA
LtrCDC216_05.snoRNA0092	5	452165	452233	4.438	5.572	0.657	0.754	1.25	background	C/D snoRNA
LtrCDC216_05.snoRNA0087	5	452580	452653	4.041	4.07	0.617	0.62	1.007	background	C/D snoRNA
LtrCDC216_05.snoRNA0082	5	452746	452841	2.652	3.016	0.44	0.494	1.132	background	C/D snoRNA
LtrCDC216_05.snoRNA0074	5	452948	453232	4.562	4.777	0.669	0.688	1.046	background	C/D snoRNA
LtrCDC216_05.snoRNA0070	5	453257	453325	6.671	5.564	0.831	0.753	0.837	background	C/D snoRNA
LtrCDC216_05.snoRNA0066	5	453355	453447	7.618	3.738	0.888	0.584	0.497	depleted	C/D snoRNA
LtrCDC216_05.snoRNA0078	5	453528	453602	6.746	2.994	0.835	0.491	0.452	depleted	H/ACA-like snoRNA
LtrCDC216_05.snoRNA0093	5	453631	453699	5.564	3.208	0.753	0.52	0.584	background	H/ACA-like snoRNA
LtrCDC216_05.snoRNA0088	5	454046	454119	0.29	0.074	-0.409	-0.759	0.446	depleted	H/ACA-like snoRNA
LtrCDC216_05.snoRNA0083	5	454212	454307	0.464	0.39	-0.249	-0.31	0.869	background	H/ACA-like snoRNA
LtrCDC216_05.1220	5	454841	457102	0.906	0.853	0.003	-0.021	0.947	background	signal recognition particle RNA, SRP RNA 7SL
LtrCDC216_05.1225	5	460337	461152	0.371	0.45	-0.327	-0.26	1.168	background	tRNA-Arg
LtrCDC216_05.1230	5	462075	463874	0.376	0.388	-0.322	-0.312	1.025	background	histone H4
LtrCDC216_06.0010	6	1840	2142	1.278	1.252	0.139	0.131	0.981	background	hypothetical protein, conserved
LtrCDC216_06.0020	6	4337	5944	1.132	1.152	0.091	0.098	1.016	background	WD domain, G-beta repeat, putative
LtrCDC216_06.0030	6	11715	13742	1.089	1.034	0.075	0.055	0.954	background	39S mitochondrial ribosomal protein L46, putative
LtrCDC216_06.0040	6	14599	15474	0.992	0.978	0.038	0.033	0.987	background	pumilio/PUF RNA binding protein 5, putative
LtrCDC216_06.0050	6	21431	22876	0.989	1.063	0.037	0.066	1.068	background	hypothetical protein, conserved
LtrCDC216_06.0060	6	27083	28048	1.039	1.016	0.057	0.048	0.98	background	hypothetical protein, conserved
LtrCDC216_06.0070	6	29784	31160	1.08	1.166	0.072	0.102	1.073	background	ATP-binding cassette protein subfamily G, member 1, putative
LtrCDC216_06.0080	6	34880	36853	0.944	0.78	0.019	-0.056	0.843	background	ATP-binding cassette protein subfamily G, member 2
LtrCDC216_06.0090	6	40263	42254	1.592	1.175	0.228	0.106	0.754	background	ATP-binding cassette protein subfamily G, member 3, putative
LtrCDC216_06.0100	6	43400	44488	1.648	0.976	0.243	0.032	0.616	background	hypothetical protein, conserved
LtrCDC216_06.0110	6	46131	47936	1.083	1.086	0.073	0.074	1.003	background	cyclophilin 2
LtrCDC216_06.0120	6	49294	49947	0.995	0.856	0.039	-0.02	0.873	background	conserved hypothetical protein, putative
LtrCDC216_06.0130	6	50821	51381	0.969	0.888	0.029	-0.005	0.924	background	20S proteasome beta 6 subunit, putative
LtrCDC216_06.0140	6	52926	53669	1.114	0.989	0.084	0.037	0.897	background	hypothetical protein, conserved
LtrCDC216_06.0150	6	54512	54841	1.109	1.189	0.082	0.11	1.066	background	HD domain containing protein, putative
LtrCDC216_06.0160	6	55454	56857	1.112	1.058	0.084	0.064	0.955	background	Trm112p-like protein, putative
LtrCDC216_06.0170	6	58183	58608	1.476	1.187	0.198	0.11	0.817	background	kinesin-like protein
LtrCDC216_06.0180	6	59132	61321	1.017	0.903	0.048	0.001	0.898	background	hypothetical protein, conserved
LtrCDC216_06.0190	6	62776	64956	1.097	1.039	0.078	0.057	0.952	background	hypothetical protein, conserved
LtrCDC216_06.0200	6	66507	67994	0.992	0.944	0.038	0.019	0.956	background	FHA domain containing protein, putative
LtrCDC216_06.0210	6	70595	72634	1.116	1.076	0.085	0.07	0.967	background	hypothetical protein, conserved
LtrCDC216_06.0220	6	73565	74428	1.009	1.079	0.045	0.072	1.063	background	hypothetical protein, conserved
LtrCDC216_06.0230	6	75154	75795	1.301	1.026	0.146	0.052	0.804	background	Present in the outer mitochondrial membrane proteome 34
LtrCDC216_06.0240	6	76880	79756	1.051	1.035	0.061	0.055	0.986	background	hypothetical protein, conserved
LtrCDC216_06.0250	6	80948	81784	1.032	0.946	0.054	0.02	0.924	background	5'-3' exoribonuclease A, putative
LtrCDC216_06.0260	6	83589	88061	1.124	1.156	0.088	0.099	1.026	background	hypothetical protein, conserved
LtrCDC216_06.0270	6	90349	91287	1.152	1.13	0.098	0.09	0.982	background	hypothetical protein, conserved
LtrCDC216_06.0280	6	91976	94540	1.088	1.038	0.075	0.056	0.958	background	ribonuclease H1, putative
LtrCDC216_06.0290	6	96735	97880	0.992	1.004	0.038	0.043	1.011	background	MYND finger domain-like protein
LtrCDC216_06.0300	6	99853	100356	1.041	1.081	0.057	0.072	1.035	background	folate/biopterin transporter, putative
LtrCDC216_06.0310	6	103880	105910	1.063	1.067	0.066	0.067	1.003	background	hypothetical protein, conserved
LtrCDC216_06.0320	6	106808	109882	1.057	1.088	0.063	0.075	1.027	background	hypothetical protein, conserved
LtrCDC216_06.0330	6	111329	114883	1.11	1.064	0.083	0.066	0.962	background	serine peptidase, clan SC, family S9A-like protein
LtrCDC216_06.0340	6	115615	118332	1.003	0.934	0.043	0.015	0.937	background	NAD(P)-dependent steroid dehydrogenase protein, putative
LtrCDC216_06.0350	6	119086	120309	0.857	0.675	-0.019	-0.111	0.81	background	hypothetical protein, conserved
LtrCDC216_06.0360	6	120889	122244	0.696	0.249	-0.099	-0.457	0.438	depleted	glutamine synthetase, putative
LtrCDC216_06.0370	6	128462	129601	0.976	0.809	0.032	-0.041	0.845	background	Present in the outer mitochondrial membrane proteome 35
LtrCDC216_06.0380	6	130484	131608	0.707	0.302	-0.093	-0.396	0.498	depleted	hypothetical protein, conserved
LtrCDC216_06.0390	6	132561	135284	1.004	0.825	0.043	-0.034	0.838	background	fructose biphosphate aldolase (pseudogene), putative
LtrCDC216_06.0400	6	135666	136618	1.029	1.052	0.053	0.061	1.02	background	60S ribosomal protein L19, putative
LtrCDC216_06.0410	6	138621	139364	1.073	1.161	0.069	0.101	1.075	background	hypothetical protein, conserved
LtrCDC216_06.0412	6	140738	141307	1.047	1.107	0.06	0.082	1.052	background	60S ribosomal protein L19, putative
LtrCDC216_06.0415	6	142073	142837	1.459	1.279	0.193	0.14	0.885	background	hypothetical protein, conserved
LtrCDC216_06.0420	6	144860	146581	1.065	0.963	0.066	0.027	0.912	background	hypothetical protein, conserved
LtrCDC216_06.0430	6	148140	150212	1.147	1.084	0.096	0.073	0.949	background	hypothetical protein, unknown function
LtrCDC216_06.0440	6	151517	154498	1.074	1.063	0.07	0.066	0.991	background	ATP-NAD kinase-like protein
LtrCDC216_06.0450	6	156483	157865	1.13	1.095	0.09	0.077	0.972	background	condensin complex subunit 2, putative
LtrCDC216_06.0460	6	160324	164154	1.063	1.093	0.066	0.077	1.026	background	hypothetical protein, conserved
LtrCDC216_06.0470	6	165430	168912	1.097	1.05	0.078	0.061	0.961	background	hypothetical protein, conserved
LtrCDC216_06.0480	6	169918	170895	1.05	1.102	0.061	0.08	1.045	background	SpoU rRNA Methylase family, putative
LtrCDC216_06.0490	6	171715	173520	1.153	1.138	0.098	0.093	0.988	background	U-box domain containing protein, putative
LtrCDC216_06.0500	6	174599	176236	1.054	0.975	0.062	0.031	0.932	background	hypothetical protein, conserved
LtrCDC216_06.0510	6	176968	178947	1.143	1.11	0.094	0.083	0.973	background	hypothetical protein, conserved
LtrCDC216_06.0520	6	181486	187176	1.116	1.074	0.085	0.07	0.965	background	hypothetical protein, conserved
LtrCDC216_06.0530	6	187874	188764	1.106	1.072	0.081	0.069	0.972	background	hypothetical protein, conserved
LtrCDC216_06.0540	6	190047	192656	1.056	1.018	0.063	0.048	0.967	background	deoxyuridine triphosphatase, putative
LtrCDC216_06.0550	6	193555	198750	1.158	1.111	0.1	0.083	0.963	background	60S ribosomal protein L23a, putative
LtrCDC216_06.0560	6	199672	200478	0.896	0.462	-0.002	-0.25	0.564	background	60S ribosomal protein L23a, putative
LtrCDC216_06.0570	6	201829	202266	1.154	1.219	0.098	0.12	1.052	background	hypothetical protein, conserved
LtrCDC216_06.0580	6	202726	203163	1.046	1.149	0.059	0.097	1.09	background	hypothetical protein, conserved
LtrCDC216_06.0590	6	204682	209166	1.123	1.063	0.087	0.066	0.951	background	carbonic anhydrase family protein, putative
LtrCDC216_06.0600	6	209806	214116	1.157	1.132	0.099	0.091	0.98	background	Putative Phosphatase/Protein of unknown function DUF89, putative
LtrCDC216_06.0610	6	214896	216056	1.07	1.048	0.068	0.06	0.981	background	hypothetical protein, unknown function
LtrCDC216_06.0620	6	217080	220112	1.111	1.182	0.083	0.108	1.059	background	STE/STE11 serine/threonine-protein kinase, putative
LtrCDC216_06.0630	6	222394	227721	0.927	1.042	0.012	0.058	1.112	background	lanosterol synthase, putative
LtrCDC216_06.0640	6	229849	239277	1.049	1.042	0.06	0.058	0.994	background	hypothetical protein, conserved
LtrCDC216_06.0650	6	240538	243546	1.049	1.05	0.06	0.061	1.001	background	hypothetical protein, conserved
LtrCDC216_06.0660	6	245142	247181	1.119	1.172	0.086	0.104	1.043	background	hypothetical protein, conserved
LtrCDC216_06.0670	6	249756	253604	1.049	0.972	0.06	0.03	0.933	background	hypothetical protein, conserved
LtrCDC216_06.0680	6	255246	255977	1.135	1.063	0.092	0.066	0.942	background	hypothetical protein, conserved
LtrCDC216_06.0685	6	256726	257940	0.993	1.024	0.039	0.051	1.028	background	C2 domain/Ankyrin repeats (3 copies), putative
LtrCDC216_06.0690	6	259187	266953	1.105	1.142	0.081	0.094	1.031	background	hypothetical protein, unknown function
LtrCDC216_06.0700	6	268040	270253	1.032	1.021	0.054	0.05	0.99	background	YEATS family, putative
LtrCDC216_06.0710	6	273423	275990	0.739	0.77	-0.076	-0.06	1.037	background	serine-threonine dehydratase, putative
LtrCDC216_06.0720	6	278906	284203	1.055	1.011	0.063	0.046	0.962	background	hypothetical protein, conserved
LtrCDC216_06.0730	6	285502	286518	1.329	1.244	0.155	0.128	0.941	background	Haemolysin-III related, putative
LtrCDC216_06.0740	6	288385	291585	1.064	1.058	0.066	0.064	0.995	background	hypothetical protein, conserved
LtrCDC216_06.0750	6	292493	294502	1.007	1.032	0.044	0.054	1.023	background	Double RNA binding domain protein 12
LtrCDC216_06.0760	6	295611	299147	1.085	1.042	0.074	0.058	0.964	background	hypothetical protein, unknown function
LtrCDC216_06.0770	6	302980	309006	1.069	1.054	0.068	0.062	0.987	background	hypothetical protein, unknown function
LtrCDC216_06.0780	6	314225	322576	1.052	1.041	0.061	0.057	0.99	background	hypothetical protein, conserved
LtrCDC216_06.0790	6	327515	330736	1.101	1.117	0.08	0.085	1.013	background	hypothetical protein, unknown function
LtrCDC216_06.0800	6	331818	336572	1.066	1.033	0.067	0.054	0.972	background	Qb-SNARE protein, putative
LtrCDC216_06.0810	6	338496	349103	1.09	1.086	0.076	0.074	0.997	background	lipin, putative
LtrCDC216_06.0820	6	349846	351039	0.959	0.973	0.025	0.031	1.013	background	hypothetical protein, conserved
LtrCDC216_06.0830	6	353047	357402	1.015	1.015	0.047	0.047	1	background	hypothetical protein, conserved
LtrCDC216_06.0840	6	358825	359526	1.136	1.065	0.092	0.066	0.943	background	dihydrofolate reductase-thymidylate synthase
LtrCDC216_06.0850	6	361647	372362	1.016	1.035	0.048	0.055	1.017	background	protein arginine n-methyltransferase 7
LtrCDC216_06.0860	6	373501	375063	0.97	1.09	0.029	0.076	1.112	background	acyl-coenzyme a dehydrogenase, putative
LtrCDC216_06.0870	6	376870	378186	1.006	0.993	0.044	0.039	0.988	background	hypothetical protein, conserved
LtrCDC216_06.0880	6	379674	380924	1.038	1.065	0.056	0.066	1.024	background	protein phosphatase 2C, putative
LtrCDC216_06.0890	6	382783	385122	0.982	1.011	0.034	0.046	1.027	background	peptidyl-tRNA hydrolase, putative
LtrCDC216_06.0900	6	386278	391851	1.014	1.012	0.047	0.046	0.998	background	hypothetical protein, conserved
LtrCDC216_06.0910	6	392753	393418	1.143	1.19	0.094	0.111	1.038	background	2,4-dienoyl-coa reductase-like protein
LtrCDC216_06.0920	6	394120	395469	0.97	1.039	0.029	0.057	1.064	background	hypothetical protein, conserved
LtrCDC216_06.0930	6	397594	399786	1.247	1.235	0.129	0.125	0.991	background	glucosamine-fructose-6-phosphate aminotransferase, putative
LtrCDC216_06.0940	6	401360	403285	1.088	1.113	0.075	0.084	1.021	background	cell cycle associated protein MOB1, putative
LtrCDC216_06.0950	6	404101	406113	0.996	1.163	0.04	0.101	1.152	background	Domain of unknown function (DUF3883), putative
LtrCDC216_06.0960	6	407651	408388	1.061	1.124	0.065	0.088	1.054	background	Leucine Rich Repeat, putative
LtrCDC216_06.0970	6	409596	414569	1.11	1.116	0.083	0.085	1.005	background	hypothetical protein, conserved
LtrCDC216_06.0980	6	415729	418824	1.085	1.142	0.074	0.094	1.048	background	hypothetical protein, unknown function
LtrCDC216_06.0990	6	421157	424795	1.069	1.102	0.068	0.08	1.028	background	SET domain containing protein, putative
LtrCDC216_06.0995	6	425736	426203	0.859	1.097	-0.018	0.078	1.248	background	hypothetical protein, conserved
LtrCDC216_06.1000	6	426774	428279	1.094	1.261	0.077	0.134	1.14	background	G-patch domain containing protein, putative
LtrCDC216_06.1010	6	429214	431523	0.924	1.019	0.01	0.049	1.093	background	kinesin, putative
LtrCDC216_06.1020	6	432196	432888	1.297	1.22	0.145	0.121	0.945	background	hypothetical protein, conserved
LtrCDC216_06.1030	6	434209	436869	1.049	1.07	0.06	0.068	1.018	background	protein disulfide isomerase
LtrCDC216_06.1040	6	437340	439514	1.034	1.024	0.055	0.051	0.991	background	2OG-Fe(II) oxygenase superfamily, putative
LtrCDC216_06.1050	6	440536	440937	1.302	1.359	0.147	0.164	1.041	background	deoxyribose-phosphate aldolase, putative
LtrCDC216_06.1060	6	443097	444152	1.077	1.172	0.071	0.104	1.081	background	Staphylococcal nuclease homologue, putative
LtrCDC216_06.1070	6	445591	446436	1.195	1.196	0.112	0.113	1.001	background	hypothetical protein, conserved
LtrCDC216_06.1080	6	448194	448868	1.136	1.134	0.092	0.091	0.998	background	peripherally associated ATOM36
LtrCDC216_06.1090	6	450234	452021	0.911	1.092	0.005	0.076	1.179	background	hypothetical protein, conserved
LtrCDC216_06.1100	6	453183	454097	1.158	1.059	0.1	0.064	0.921	background	hypothetical protein, conserved
LtrCDC216_06.1110	6	456396	459722	1.071	1.042	0.069	0.058	0.975	background	hypothetical protein, conserved
LtrCDC216_06.1120	6	462386	463210	1.082	1.214	0.073	0.119	1.112	background	hypothetical protein, conserved
LtrCDC216_06.1130	6	464063	465052	0.976	1.125	0.032	0.088	1.138	background	Domain of unknown function (DUF4379), putative
LtrCDC216_06.1140	6	465208	467751	1.053	0.988	0.062	0.037	0.944	background	hypothetical protein, conserved
LtrCDC216_06.1150	6	468233	469762	1.03	1.037	0.053	0.056	1.006	background	mRNA transport regulator MTR2, putative
LtrCDC216_06.1160	6	470302	473601	1.044	1.082	0.058	0.073	1.033	background	Nuclear Dbf2-related kinase
LtrCDC216_06.1170	6	474255	474662	0.874	0.95	-0.011	0.021	1.078	background	thioredoxin, putative
LtrCDC216_06.1180	6	475857	477224	1.035	1.02	0.055	0.049	0.987	background	hypothetical protein, unknown function
LtrCDC216_06.1190	6	478159	478611	0.976	1.092	0.032	0.076	1.108	background	hypothetical protein, unknown function
LtrCDC216_06.1200	6	481843	483027	0.936	0.925	0.015	0.011	0.989	background	hypothetical protein, unknown function
LtrCDC216_06.1210	6	483578	485347	1.064	1.099	0.066	0.079	1.03	background	Protein of unknown function (DUF1637), putative
LtrCDC216_06.1220	6	487114	489486	1.003	1.082	0.043	0.073	1.072	background	FAD binding domain containing protein, putative
LtrCDC216_06.1230	6	490564	491445	1.025	1.181	0.051	0.108	1.139	background	Transcription factor e(y)2, putative
LtrCDC216_06.1240	6	492204	493688	0.955	0.926	0.023	0.011	0.973	background	hypothetical protein, conserved
LtrCDC216_06.1245	6	494902	495195	1.11	1.223	0.083	0.122	1.093	background	pteridine transporter, putative
LtrCDC216_06.1250	6	495906	496622	0.902	0.903	0.001	0.001	1.001	background	coproporphyrinogen III oxidase
LtrCDC216_06.1260	6	499408	501369	0.952	1.011	0.022	0.046	1.056	background	protoporphyrinogen oxidase-like protein
LtrCDC216_06.1270	6	503119	504024	1.008	0.949	0.045	0.021	0.947	background	hypothetical protein, unknown function
LtrCDC216_06.1280	6	505058	505753	0.776	0.372	-0.057	-0.326	0.539	background	CLN3 protein, putative
LtrCDC216_06.1290	6	506919	507290	0.857	0.475	-0.019	-0.24	0.601	background	Ubiquitin-like modifier-activating enzyme ATG7, putative
LtrCDC216_06.1300	6	512080	514008	1.019	1.07	0.049	0.068	1.046	background	hypothetical protein, unknown function
LtrCDC216_07.0010	7	3153	5330	1.144	1.119	0.095	0.086	0.98	background	hypothetical protein, unknown function
LtrCDC216_07.0020	7	10546	11355	0.705	0.204	-0.094	-0.517	0.378	depleted	Isy1-like splicing family, putative
LtrCDC216_07.0025	7	11939	12838	0.746	0.417	-0.073	-0.287	0.611	background	histone-lysine N-methyltransferase, putative
LtrCDC216_07.0030	7	14183	15013	0.711	0.482	-0.091	-0.235	0.718	background	hypothetical protein, conserved
LtrCDC216_07.0040	7	15633	16580	0.987	1	0.036	0.041	1.012	background	hypothetical protein, conserved
LtrCDC216_07.0050	7	17177	20062	1.039	0.966	0.057	0.028	0.936	background	alpha-adaptin-like protein
LtrCDC216_07.0060	7	21798	22574	1.108	0.989	0.082	0.037	0.901	background	cytochrome c1, heme protein, mitochondrial, putative
LtrCDC216_07.0070	7	23603	24181	0.927	0.743	0.012	-0.074	0.821	background	hypothetical protein, conserved
LtrCDC216_07.0080	7	25187	27058	0.964	1.042	0.027	0.058	1.073	background	Golgi/lysosome glycoprotein 1, putative
LtrCDC216_07.0090	7	28603	32361	1.05	1.131	0.061	0.09	1.07	background	methionine synthase, putative
LtrCDC216_07.0100	7	34567	37665	1.051	1.102	0.061	0.08	1.044	background	metallo-peptidase, Clan ME, Family M16C
LtrCDC216_07.0110	7	40427	41773	1.035	1.102	0.055	0.08	1.059	background	mitochondrial calcium uptake 1, putative
LtrCDC216_07.0120	7	43014	49598	1.08	1.096	0.072	0.078	1.014	background	Sec7 domain containing protein, putative
LtrCDC216_07.0130	7	50483	52294	1.016	1.036	0.048	0.055	1.018	background	tRNA-methyl transferase, putative
LtrCDC216_07.0140	7	52889	53944	1.129	1.089	0.09	0.075	0.967	background	hypothetical protein, conserved
LtrCDC216_07.0150	7	54795	56645	1.063	1.055	0.066	0.063	0.993	background	Eukaryotic membrane protein family, putative
LtrCDC216_07.0160	7	61003	63546	1.229	1.079	0.124	0.072	0.887	background	Serine/threonine-protein kinase NEK14, putative
LtrCDC216_07.0170	7	68768	71962	1.141	1.149	0.094	0.097	1.006	background	Serine/threonine-protein kinase NEK14, putative
LtrCDC216_07.0180	7	72737	79090	1.121	1.122	0.087	0.087	1.001	background	hypothetical protein, unknown function
LtrCDC216_07.0190	7	81348	82529	1.118	1.052	0.086	0.061	0.946	background	protein phosphatase 2A, regulatory subunit B, putative
LtrCDC216_07.0200	7	83766	86033	1.17	1.07	0.104	0.068	0.921	background	phosphatidylglycerolphosphate synthase, mitochondrial, putative
LtrCDC216_07.0210	7	86595	87359	1.046	1.091	0.059	0.076	1.039	background	hypothetical protein, conserved
LtrCDC216_07.0220	7	88294	90201	1.172	1.089	0.104	0.075	0.935	background	hypothetical protein, conserved
LtrCDC216_07.0230	7	90901	91242	0.976	1.177	0.032	0.106	1.187	background	Cytokine-induced anti-apoptosis inhibitor 1, Fe-S biogenesis, putative
LtrCDC216_07.0240	7	91907	93730	1.199	1.212	0.114	0.118	1.01	background	hypothetical protein, conserved
LtrCDC216_07.0250	7	95018	100639	1.165	1.133	0.102	0.091	0.975	background	STE/STE7 protein kinase, putative
LtrCDC216_07.0260	7	103568	104668	1.031	1.126	0.053	0.088	1.084	background	homoserine dehydrogenase-like protein
LtrCDC216_07.0270	7	107093	108286	0.998	1.023	0.041	0.05	1.023	background	acetylornithine deacetylase-like protein
LtrCDC216_07.0280	7	108775	127557	1.128	1.153	0.089	0.098	1.02	background	ubiquitin-protein ligase-like, putative
LtrCDC216_07.0290	7	130607	131371	1.414	1.359	0.18	0.164	0.964	background	Uncharacterised protein family (UPF0172), putative
LtrCDC216_07.0300	7	133085	135640	1.081	1.136	0.072	0.092	1.047	background	hypothetical protein, conserved
LtrCDC216_07.0310	7	136949	139378	0.997	1.055	0.04	0.063	1.053	background	paraflagellar rod protein, putative
LtrCDC216_07.0320	7	140887	144303	1.119	1.095	0.086	0.077	0.98	background	hypothetical protein, conserved
LtrCDC216_07.0330	7	145179	147686	1.208	1.266	0.117	0.135	1.044	background	Protein of unknown function (DUF3735)/Abscisic acid G-protein coupled receptor, putative
LtrCDC216_07.0335	7	148839	151199	1.171	1.149	0.104	0.097	0.983	background	NUDIX family hydrolase, putative
LtrCDC216_07.0340	7	152464	158865	0.991	1.013	0.038	0.046	1.02	background	ATP-dependent RNA helicase DBP2B, putative
LtrCDC216_07.0350	7	159614	161584	1.09	1.009	0.076	0.045	0.932	background	hypothetical protein, conserved
LtrCDC216_07.0360	7	162822	163145	1.099	0.826	0.079	-0.033	0.772	background	Protein of unknown function (DUF1674), putative
LtrCDC216_07.0370	7	168105	170876	1.112	1.051	0.084	0.061	0.95	background	Zinc finger, C3HC4 type (RING finger), putative
LtrCDC216_07.0380	7	172448	183226	1.133	1.129	0.091	0.09	0.997	background	RAVE protein 1 C terminal, putative
LtrCDC216_07.0390	7	184141	186930	1.094	1.145	0.077	0.095	1.043	background	hypothetical protein, conserved
LtrCDC216_07.0400	7	187967	189802	1.128	1.064	0.089	0.066	0.948	background	EamA-like transporter family, putative
LtrCDC216_07.0410	7	194511	196058	1.125	1.148	0.088	0.096	1.019	background	hypothetical protein, conserved
LtrCDC216_07.0420	7	198310	198639	1.025	1.067	0.051	0.067	1.037	background	hypothetical protein, conserved
LtrCDC216_07.0430	7	199669	200229	0.994	0.969	0.039	0.029	0.977	background	3-hydroxyacyl-ACP dehydratase, putative
LtrCDC216_07.0440	7	201260	201733	1.047	0.733	0.06	-0.079	0.726	background	3-hydroxyacyl-ACP dehydratase, putative
LtrCDC216_07.0450	7	202263	202763	1.162	1.022	0.101	0.05	0.889	background	hypothetical protein, conserved
LtrCDC216_07.0460	7	203579	205138	1.068	0.881	0.067	-0.008	0.84	background	acyl-CoA dehydrogenase, mitochondrial precursor, putative
LtrCDC216_07.0470	7	205658	208000	0.93	0.483	0.013	-0.234	0.566	background	pre-rrna-processing protein tsr1 homolog
LtrCDC216_07.0475	7	215727	216206	1.041	0.626	0.057	-0.139	0.636	background	hypothetical protein, conserved
LtrCDC216_07.0480	7	216483	231029	1.118	1.061	0.086	0.065	0.953	background	Dynein heavy chain, N-terminal region 2, putative
LtrCDC216_07.0490	7	232549	233745	1.041	1.075	0.057	0.07	1.03	background	hypothetical protein, conserved
LtrCDC216_07.0500	7	236044	236838	1.705	1.405	0.256	0.178	0.834	background	60S ribosomal protein L7a, putative
LtrCDC216_07.0510	7	238083	238877	0.919	0.665	0.008	-0.116	0.751	background	60S ribosomal protein L7a, putative
LtrCDC216_07.0520	7	240097	240807	1.021	0.957	0.05	0.024	0.943	background	QA-SNARE protein putative
LtrCDC216_07.0530	7	244072	245166	0.937	1.057	0.016	0.063	1.116	background	adp/ATP carrier-like protein
LtrCDC216_07.0540	7	248389	250620	1.091	1.105	0.076	0.081	1.012	background	hypothetical protein, conserved
LtrCDC216_07.0550	7	256823	262537	1.102	1.078	0.08	0.071	0.98	background	hypothetical protein, conserved
LtrCDC216_07.0560	7	263878	264555	1.036	1.028	0.055	0.052	0.993	background	ras-related protein rab-14, putative
LtrCDC216_07.0570	7	266339	267733	1.121	1.16	0.087	0.1	1.032	background	Nucleolar protein 54, putative
LtrCDC216_07.0580	7	268759	272805	1.128	1.079	0.089	0.072	0.96	background	Molybdopterin guanine dinucleotide synthesis protein B, putative
LtrCDC216_07.0590	7	274004	278827	1.163	1.113	0.101	0.084	0.96	background	Sel1 repeat, putative
LtrCDC216_07.0600	7	280032	281759	0.977	1.014	0.032	0.047	1.034	background	electron transfer flavoprotein-ubiquinone oxidoreductase, putative
LtrCDC216_07.0610	7	283125	283715	1.091	0.999	0.076	0.041	0.923	background	hypothetical protein, conserved
LtrCDC216_07.0615	7	284547	285320	1.035	1.144	0.055	0.095	1.096	background	hypothetical protein, conserved
LtrCDC216_07.0620	7	286364	288220	1.08	1.058	0.072	0.064	0.981	background	hypothetical protein, conserved
LtrCDC216_07.0630	7	289984	293298	1.132	1.11	0.091	0.083	0.982	background	vacuolar-type Ca2+-ATPase, putative
LtrCDC216_07.0640	7	295200	296207	1.024	1.154	0.051	0.098	1.116	background	eukaryotic translation initiation factor 3 subunit h
LtrCDC216_07.0650	7	297892	301251	1.26	1.27	0.134	0.137	1.007	background	vacuolar-type Ca2+-ATPase, putative
LtrCDC216_07.0660	7	307492	309045	1.108	1.095	0.082	0.077	0.989	background	hypothetical protein, conserved
LtrCDC216_07.0670	7	310314	310814	1.109	1.168	0.082	0.103	1.049	background	Qa-SNARE protein, putative
LtrCDC216_07.0680	7	311980	312552	1.189	1.328	0.11	0.155	1.108	background	40S ribosomal protein S9, putative
LtrCDC216_07.0690	7	314534	320158	1.134	1.121	0.091	0.087	0.989	background	STE/STE11 serine/threonine-protein kinase, putative
LtrCDC216_07.0700	7	322168	324918	1.164	1.159	0.102	0.1	0.996	background	topoisomerase-related function protein-like protein
LtrCDC216_07.0710	7	325874	326437	1.108	1.141	0.082	0.094	1.027	background	centrin, putative
LtrCDC216_07.0715	7	327887	329662	1.113	1.103	0.084	0.08	0.992	background	hypothetical protein
LtrCDC216_07.0720	7	331014	334787	1.093	1.165	0.077	0.102	1.06	background	hypothetical protein, conserved
LtrCDC216_07.0730	7	335864	338245	1.047	1.048	0.06	0.06	1.001	background	malonyl-coa decarboxylase-like protein
LtrCDC216_07.0740	7	341047	352482	1.098	1.133	0.078	0.091	1.029	background	hypothetical protein, conserved
LtrCDC216_07.0743	7	353839	354255	0.99	1	0.037	0.041	1.009	background	protein phosphatase inhibitor, putative
LtrCDC216_07.0745	7	355648	356675	0.998	0.912	0.041	0.005	0.922	background	hypothetical protein
LtrCDC216_07.0750	7	358106	359425	1.167	1.297	0.103	0.145	1.103	background	hypothetical protein, conserved
LtrCDC216_07.0760	7	360640	364584	1.143	1.147	0.094	0.096	1.003	background	6-phosphofructo-2-kinase/fructose-2,6-biphosphatase, putative
LtrCDC216_07.0770	7	367757	369526	1.058	1.101	0.064	0.08	1.037	background	DNAJ-domain transmembrane-like protein
LtrCDC216_07.0780	7	372351	374033	1.049	1.114	0.06	0.084	1.057	background	chaperone protein DnaJ, putative
LtrCDC216_07.0790	7	374684	375667	1.053	1.145	0.062	0.095	1.08	background	hypothetical protein, conserved
LtrCDC216_07.0800	7	377170	379182	1.101	1.189	0.08	0.11	1.073	background	flavoprotein subunit-like protein
LtrCDC216_07.TRNAARG.01	7	381406	381477	0.713	0.323	-0.09	-0.374	0.52	background	hypothetical protein, conserved
LtrCDC216_07.0802	7	381932	382990	0.889	0.782	-0.005	-0.055	0.892	background	N-acetylglucosamine-phosphate mutase, putative
LtrCDC216_07.0805	7	383896	385815	0.718	0.38	-0.087	-0.319	0.587	background	cytochrome b5-like protein
LtrCDC216_07.0810	7	387327	387518	1.191	1.095	0.111	0.077	0.926	background	hypothetical protein, unknown function
LtrCDC216_07.0820	7	390652	396636	1.195	1.225	0.112	0.122	1.023	background	hypothetical protein, conserved
LtrCDC216_07.0830	7	400733	407887	1.005	1.017	0.043	0.048	1.011	background	hypothetical protein, conserved
LtrCDC216_07.0840	7	415473	422504	0.998	1.066	0.041	0.067	1.062	background	ubiquitin-conjugating enzyme E2, putative
LtrCDC216_07.0850	7	426138	426686	1.02	1.056	0.049	0.063	1.032	background	hypothetical protein, unknown function
LtrCDC216_07.0860	7	436835	441199	1	1.001	0.041	0.042	1.001	background	splicing factor ptsr1-like protein
LtrCDC216_07.0870	7	442453	443571	0.894	0.954	-0.003	0.023	1.06	background	STE/STE11 serine/threonine-protein kinase, putative
LtrCDC216_07.0880	7	448623	452693	1.048	1.162	0.06	0.101	1.099	background	hypothetical protein, unknown function
LtrCDC216_07.0890	7	458271	460160	0.902	1.01	0.001	0.045	1.108	background	CAMK/CAMKL family protein kinase, putative
LtrCDC216_07.0900	7	463745	464635	1.077	0.969	0.071	0.029	0.908	background	hypothetical protein, conserved
LtrCDC216_07.0910	7	468448	473982	0.994	1.045	0.039	0.059	1.047	background	Protein of unknown function (DUF3608), putative
LtrCDC216_07.0920	7	477026	484651	1.109	1.137	0.082	0.092	1.023	background	hypothetical protein, conserved
LtrCDC216_07.0930	7	485374	486381	1.076	1.126	0.07	0.088	1.043	background	Domain of unknown function (DUF3437), putative
LtrCDC216_07.0940	7	488580	495929	1.162	1.212	0.101	0.118	1.04	background	hypothetical protein, conserved
LtrCDC216_07.0950	7	498635	505981	1.053	1.144	0.062	0.095	1.079	background	hypothetical protein, conserved
LtrCDC216_07.0960	7	507517	510978	1.085	1.047	0.074	0.06	0.968	background	hypothetical protein, conserved
LtrCDC216_07.0970	7	512694	515333	1.082	1.075	0.073	0.07	0.994	background	RNA binding protein, putative
LtrCDC216_07.0980	7	516266	516625	0.969	0.921	0.029	0.009	0.955	background	nucleolar RNA-binding protein, putative
LtrCDC216_07.0990	7	517961	519019	0.811	0.871	-0.04	-0.013	1.066	background	RNA binding protein-like protein
LtrCDC216_07.1000	7	521699	522685	0.967	0.991	0.028	0.038	1.022	background	Domain of unknown function DUF59, putative
LtrCDC216_07.1010	7	524240	524728	1.055	1.045	0.063	0.059	0.991	background	DNA repair and recombination helicase protein PIF7, putative
LtrCDC216_07.1020	7	525632	529669	1.162	1.195	0.101	0.112	1.026	background	peptidyl-prolyl cis-trans isomerase/rotamase, putative
LtrCDC216_07.1030	7	530703	531050	0.994	1.077	0.039	0.071	1.076	background	hypothetical protein, conserved
LtrCDC216_07.1035	7	534405	535049	0.94	1.022	0.017	0.05	1.079	background	hypothetical protein, conserved
LtrCDC216_07.1040	7	536290	537264	1.061	1.075	0.065	0.07	1.012	background	cation-transporting ATPase, putative
LtrCDC216_07.1050	7	538323	542057	1.033	1.031	0.054	0.053	0.998	background	Dpy-30 motif containing protein, putative
LtrCDC216_07.1055	7	543940	544278	1.031	1.024	0.053	0.051	0.994	background	lipoate-protein ligase-like
LtrCDC216_07.1060	7	545218	546759	1.092	1.207	0.076	0.116	1.096	background	RNA-editing complex protein, putative
LtrCDC216_07.1070	7	547326	548672	0.99	0.998	0.037	0.041	1.007	background	hypothetical protein, conserved
LtrCDC216_07.1080	7	550155	552674	1.05	1.009	0.061	0.045	0.964	background	delta-5 fatty acid desaturase
LtrCDC216_07.1090	7	554299	555552	0.978	0.931	0.033	0.013	0.956	background	hypothetical protein, conserved
LtrCDC216_07.1100	7	557093	558013	0.957	1.079	0.024	0.072	1.115	background	ATPase subunit 9, putative, pseudogene
LtrCDC216_07.1105	7	558687	559983	1.041	1.132	0.057	0.091	1.08	background	MICOS complex subunit 40, putative
LtrCDC216_07.1110	7	561270	562358	1.144	1.148	0.095	0.096	1.003	background	proteasome regulatory non-ATP-ase subunit, putative
LtrCDC216_07.1120	7	564202	565242	1.016	1.15	0.048	0.097	1.12	background	hypothetical protein, conserved
LtrCDC216_07.1130	7	567491	569221	1.08	1.068	0.072	0.067	0.99	background	peptide methionine sulfoxide reductase-like
LtrCDC216_07.1140	7	570090	570620	0.904	0.814	0.002	-0.039	0.91	background	N-terminal region of Chorein, a TM vesicle-mediated sorter, putative
LtrCDC216_07.1150	7	573903	581531	1.001	1.115	0.042	0.085	1.104	background	amino acid transporter 19, putative
LtrCDC216_07.1160	7	582350	583825	1.011	0.97	0.046	0.029	0.963	background	phosphoglycan beta 1,3 galactosyltransferase 1
LtrCDC216_07.1170	7	589284	591728	1.346	1.461	0.16	0.193	1.08	background	tRNA-Arg
LtrCDC216_08.0010	8	4056	7652	1.051	1.034	0.061	0.055	0.985	background	adaptor complex protein (AP) 3 delta subunit 1, putative
LtrCDC216_08.0020	8	8651	9472	1.035	1.07	0.055	0.068	1.031	background	hypothetical protein, conserved
LtrCDC216_08.0030	8	10510	11157	1.123	1.086	0.087	0.074	0.97	background	Qc-SNARE protein, putative
LtrCDC216_08.0040	8	12955	13644	0.93	1.05	0.013	0.061	1.117	background	hypothetical protein, conserved
LtrCDC216_08.0050	8	14714	14941	1.193	1.109	0.112	0.082	0.935	background	hypothetical protein, unknown function
LtrCDC216_08.0060	8	16485	17042	1.122	0.998	0.087	0.041	0.899	background	phosphoglycerate mutase protein, putative
LtrCDC216_08.0070	8	17651	19540	0.968	1.031	0.029	0.053	1.059	background	Putative zinc finger motif, C2HC5-type/ASCH domain containing protein, putative
LtrCDC216_08.0080	8	20450	23050	1.16	1.232	0.1	0.125	1.057	background	ATP-dependent DEAD/H RNA helicase, putative
LtrCDC216_08.0090	8	24321	27677	1.111	1.202	0.083	0.115	1.075	background	adaptor complex protein (AP) 3 delta subunit 1, putative
LtrCDC216_08.0100	8	29292	30956	1.123	1.178	0.087	0.107	1.045	background	kinetoplastid-specific dual specificity phosphatase, putative
LtrCDC216_08.0110	8	32352	34283	1.114	1.234	0.084	0.125	1.099	background	hypothetical protein, unknown function
LtrCDC216_08.0120	8	36157	36969	1.119	1.248	0.086	0.13	1.106	background	hypothetical protein, conserved
LtrCDC216_08.0130	8	38404	41844	1.084	1.225	0.073	0.122	1.119	background	hypothetical protein, conserved
LtrCDC216_08.0135	8	44646	45888	1.136	1.233	0.092	0.125	1.078	background	hypothetical protein, conserved (pseudogene)
LtrCDC216_08.0140	8	47295	51077	1.131	1.213	0.09	0.118	1.067	background	DNA repair protein, putative
LtrCDC216_08.0150	8	52151	53707	1.018	0.997	0.048	0.04	0.981	background	GPI-GlcNAc transferase complex, PIG-H component, putative
LtrCDC216_08.0160	8	54952	55653	1.114	1.189	0.084	0.11	1.062	background	hypothetical protein, conserved
LtrCDC216_08.0170	8	61644	63593	1.194	1.307	0.112	0.148	1.087	background	hypothetical protein, unknown function
LtrCDC216_08.0180	8	69778	70662	1.118	1.206	0.086	0.116	1.072	background	Bacterial transferase hexapeptide (six repeats), putative
LtrCDC216_08.0190	8	71765	74557	1.296	1.256	0.145	0.132	0.971	background	hypothetical protein, unknown function
LtrCDC216_08.0200	8	76102	78063	1.077	1.094	0.071	0.077	1.014	background	Inositol phosphosphingolipids phospholipase C
LtrCDC216_08.0210	8	79972	81483	1.158	1.196	0.1	0.113	1.03	background	hypothetical protein, unknown function
LtrCDC216_08.0220	8	82066	85290	1.133	1.221	0.091	0.121	1.071	background	ubiquitin-activating enzyme-like protein
LtrCDC216_08.0230	8	86331	87899	1.131	1.222	0.09	0.121	1.074	background	ABC1 family, putative
LtrCDC216_08.0240	8	89260	90048	1.069	1.157	0.068	0.099	1.075	background	hypothetical protein, conserved
LtrCDC216_08.0250	8	91057	91398	1.071	1.108	0.069	0.082	1.032	background	hypothetical protein, conserved
LtrCDC216_08.0260	8	92367	94397	1.105	1.133	0.081	0.091	1.023	background	hypothetical protein, conserved
LtrCDC216_08.0270	8	95763	98189	1.1	1.247	0.079	0.129	1.123	background	hypothetical protein
LtrCDC216_08.0280	8	100541	101821	1.059	1.215	0.064	0.119	1.135	background	ribosomal protein L2, putative
LtrCDC216_08.0290	8	102575	103267	1.017	0.968	0.048	0.029	0.956	background	iron superoxide dismutase A, mitochondrial
LtrCDC216_08.0300	8	105277	106035	1.171	1.29	0.104	0.143	1.094	background	Isochorismatase family, putative
LtrCDC216_08.0310	8	107202	108137	1.175	1.235	0.106	0.125	1.047	background	Isochorismatase family, putative
LtrCDC216_08.0320	8	109022	109699	1.305	1.432	0.148	0.185	1.09	background	mitochondrial associated ribonuclease, putative
LtrCDC216_08.0330	8	110669	110956	1.027	1.169	0.052	0.103	1.126	background	Tim10/DDP family zinc finger, putative
LtrCDC216_08.0340	8	111705	126593	1.214	1.272	0.119	0.137	1.044	background	hypothetical protein, conserved
LtrCDC216_08.0350	8	127973	132772	1.19	1.222	0.111	0.121	1.025	background	hypothetical protein, conserved
LtrCDC216_08.0360	8	135465	137198	1.36	1.414	0.164	0.18	1.037	background	hypothetical protein, conserved
LtrCDC216_08.0370	8	138663	139325	1.102	1.149	0.08	0.097	1.039	background	hypothetical protein, conserved
LtrCDC216_08.0380	8	140468	146134	1.199	1.266	0.114	0.135	1.052	background	hypothetical protein, conserved
LtrCDC216_08.0390	8	147389	153394	1.252	1.286	0.131	0.142	1.025	background	hypothetical protein, conserved
LtrCDC216_08.0400	8	154431	157997	1.142	1.251	0.094	0.131	1.088	background	hypothetical protein, conserved
LtrCDC216_08.0410	8	159354	163577	1.223	1.208	0.122	0.117	0.989	background	WD domain, G-beta repeat, putative
LtrCDC216_08.0420	8	166148	172084	1.14	1.238	0.093	0.126	1.079	background	hypothetical protein, conserved
LtrCDC216_08.0430	8	173458	176235	1.224	1.304	0.122	0.147	1.06	background	hypothetical protein, conserved
LtrCDC216_08.0440	8	177637	184941	1.187	1.205	0.11	0.116	1.014	background	hypothetical protein, conserved
LtrCDC216_08.0450	8	185817	186359	1.129	1.163	0.09	0.101	1.028	background	signal peptidase type I, putative
LtrCDC216_08.0460	8	187443	188333	1.088	1.149	0.075	0.097	1.051	background	hypothetical protein, unknown function
LtrCDC216_08.0470	8	191166	191519	1.165	1.29	0.102	0.143	1.099	background	small ubiquitin protein, putative
LtrCDC216_08.0480	8	194197	195045	1.292	1.357	0.144	0.163	1.047	background	hypothetical protein, conserved
LtrCDC216_08.0490	8	195947	197470	1.15	1.267	0.097	0.136	1.094	background	hypothetical protein, conserved
LtrCDC216_08.0500	8	198293	199381	1.058	0.901	0.064	0	0.864	background	hypothetical protein, unknown function
LtrCDC216_08.0510	8	200093	202603	1.431	1.432	0.185	0.185	1.001	background	ribose-phosphate pyrophosphokinase, putative
LtrCDC216_08.0520	8	204628	211611	1.229	1.251	0.124	0.131	1.017	background	hypothetical protein, conserved
LtrCDC216_08.0530	8	212276	218266	1.209	1.233	0.117	0.125	1.018	background	protein kinase , putative
LtrCDC216_08.0540	8	218906	219964	1.089	1.195	0.075	0.112	1.089	background	hypothetical protein, conserved
LtrCDC216_08.0550	8	221469	222506	1.099	1.159	0.079	0.1	1.05	background	eukaryotic translation initiation factor 2 beta subunit, putative
LtrCDC216_08.0560	8	224406	225236	1.3	1.32	0.146	0.152	1.014	background	hypothetical protein, conserved
LtrCDC216_08.0570	8	226394	227029	1.253	1.236	0.131	0.126	0.987	background	hypothetical protein, conserved
LtrCDC216_08.0580	8	229659	230375	1.168	1.139	0.103	0.093	0.977	background	hypothetical protein, unknown function
LtrCDC216_08.0590	8	232078	233959	1.091	1.202	0.076	0.115	1.093	background	hypothetical protein, unknown function
LtrCDC216_08.0600	8	239072	239503	1.214	1.174	0.119	0.105	0.97	background	hypothetical protein, unknown function
LtrCDC216_08.0620	8	246481	254949	1.23	1.206	0.124	0.116	0.982	background	hypothetical protein, conserved
LtrCDC216_08.0630	8	258217	264873	1.201	1.279	0.114	0.14	1.06	background	hypothetical protein, unknown function
LtrCDC216_08.0640	8	266775	267674	1.043	1.11	0.058	0.083	1.059	background	Amastin surface glycoprotein, putative
LtrCDC216_08.0650	8	273028	273888	1.104	1.338	0.081	0.158	1.194	background	DnaJ domain containing protein, putative
LtrCDC216_08.0660	8	276074	280078	1.186	1.259	0.109	0.133	1.057	background	protein kinase, putative
LtrCDC216_08.0670	8	286603	287217	0.418	0.369	-0.286	-0.329	0.905	background	amastin-like protein
LtrCDC216_08.0680	8	292482	293096	0.228	0.104	-0.484	-0.69	0.622	background	amastin-like protein
LtrCDC216_08.0690	8	298369	298983	0.448	0.354	-0.261	-0.343	0.828	background	amastin-like protein
LtrCDC216_08.0700	8	304253	304852	0.094	0.044	-0.712	-0.842	0.742	background	amastin-like protein
LtrCDC216_08.0710	8	310119	310733	0.403	0.381	-0.298	-0.318	0.956	background	amastin-like protein
LtrCDC216_08.0720	8	316001	316600	0.083	0.069	-0.738	-0.772	0.923	background	amastin-like protein
LtrCDC216_08.0730	8	321867	322481	0.366	0.308	-0.332	-0.389	0.876	background	amastin-like protein
LtrCDC216_08.0740	8	327755	328354	0.02	0	-0.921	-1	0.833	background	amastin-like protein
LtrCDC216_08.0750	8	333620	334234	0.359	0.354	-0.338	-0.343	0.989	background	amastin-like protein
LtrCDC216_08.0760	8	339496	340095	0.31	0.27	-0.387	-0.432	0.902	background	amastin-like protein
LtrCDC216_08.0770	8	345364	345963	0.656	0.613	-0.121	-0.147	0.943	background	amastin-like protein
LtrCDC216_08.0780	8	353309	355123	1.231	1.314	0.124	0.15	1.062	background	amastin-like protein
LtrCDC216_08.0790	8	356201	358336	1.319	1.607	0.152	0.232	1.203	background	tuzin, putative
LtrCDC216_08.0795	8	359325	360511	3.295	1.554	0.531	0.219	0.487	depleted	tuzin, putative (pseudogene)
LtrCDC216_08.0800	8	361647	362228	1.431	0.011	0.185	-0.955	0.073	depleted	amastin-like protein
LtrCDC216_08.0805	8	364432	365632	0.626	0	-0.139	-1	0.138	depleted	amastin-like protein
LtrCDC216_08.0810	8	366464	367027	0.173	0	-0.564	-1	0.366	depleted	amastin-like protein
LtrCDC216_08.0820	8	371281	371862	2.581	0.548	0.428	-0.188	0.242	depleted	amastin-like protein
LtrCDC216_08.0830	8	376101	376628	0.668	0	-0.115	-1	0.13	depleted	amastin-like protein
LtrCDC216_08.0840	8	380916	381497	1.416	0.063	0.181	-0.788	0.108	depleted	hypothetical protein, unknown function
LtrCDC216_08.0850	8	385732	386259	2.368	0.871	0.392	-0.013	0.393	depleted	hypothetical protein, unknown function
LtrCDC216_08.0860	8	390598	391470	1.258	1.309	0.133	0.149	1.038	background	SET domain containing protein, putative
LtrCDC216_08.0870	8	395194	396393	1.226	1.277	0.123	0.139	1.038	background	mitochondrial DNA polymerase beta
LtrCDC216_08.0880	8	398134	399678	1.282	1.339	0.141	0.158	1.041	background	mitochondrial DNA polymerase beta-PAK, putative
LtrCDC216_08.0890	8	401089	402219	1.321	1.317	0.153	0.151	0.997	background	Beta-lactamase superfamily domain containing protein, putative
LtrCDC216_08.0900	8	403727	408214	1.297	1.228	0.145	0.123	0.951	background	hypothetical protein, conserved
LtrCDC216_08.0910	8	410228	416599	1.235	1.247	0.125	0.129	1.009	background	Serine/threonine-protein kinase NEK6, putative
LtrCDC216_08.0920	8	417727	420320	1.173	1.209	0.105	0.117	1.028	background	hypothetical protein, conserved
LtrCDC216_08.0930	8	422688	426143	1.344	1.28	0.16	0.14	0.956	background	hypothetical protein, conserved
LtrCDC216_08.0940	8	427086	427889	1.403	1.348	0.177	0.161	0.963	background	Dpy-30 motif containing protein, putative
LtrCDC216_08.0950	8	428706	429155	1.292	1.297	0.144	0.145	1.004	background	Protein of unknown function (DUF2453), putative
LtrCDC216_08.0960	8	430583	432280	1.255	1.292	0.132	0.144	1.027	background	hypothetical protein, unknown function
LtrCDC216_08.0970	8	434097	435929	1.295	1.299	0.145	0.146	1.003	background	DnaJ domain containing protein, putative
LtrCDC216_08.0980	8	442589	445714	1.263	1.247	0.134	0.129	0.988	background	AAA domain (dynein-related subfamily)/von Willebrand factor type A domain containing protein, putative
LtrCDC216_08.0990	8	446890	447870	1.221	1.286	0.121	0.142	1.049	background	cysteine peptidase B (CPB)
LtrCDC216_08.1000	8	448602	456290	1.27	1.26	0.137	0.134	0.993	background	cathepsin L-like protease
LtrCDC216_08.1010	8	458886	459932	0.775	0.326	-0.058	-0.371	0.487	depleted	cathepsin L-like protease
LtrCDC216_08.1020	8	461651	462697	0.787	0.378	-0.052	-0.321	0.539	background	cathepsin L-like protease
LtrCDC216_08.1030	8	464139	465470	0.697	0.366	-0.099	-0.332	0.585	background	cathepsin L-like protease
LtrCDC216_08.1040	8	467201	468247	1.173	0.58	0.105	-0.167	0.534	background	cathepsin L-like protease
LtrCDC216_08.1050	8	469964	471010	1.547	0.677	0.217	-0.11	0.472	depleted	cathepsin L-like protease
LtrCDC216_08.1060	8	472445	473776	0.664	0.377	-0.117	-0.321	0.624	background	cathepsin L-like protease
LtrCDC216_08.1070	8	475508	476554	0.686	0.29	-0.105	-0.409	0.496	depleted	histone deacetylase, putative
LtrCDC216_08.1080	8	477996	479693	1.098	0.594	0.078	-0.159	0.579	background	hypothetical protein, conserved
LtrCDC216_08.1090	8	480203	482032	1.273	1.183	0.138	0.108	0.934	background	Ring finger domain containing protein, putative
LtrCDC216_08.1101	8	493581	494687	0.762	0.157	-0.064	-0.59	0.298	depleted	stress-induced protein sti1
LtrCDC216_08.1100	8	496211	497308	1.19	1.102	0.111	0.08	0.932	background	Repeat of unknown function (DUF1126), putative
LtrCDC216_08.1110	8	498347	499987	1.32	1.119	0.152	0.086	0.858	background	phosphoribosylpyrophosphate synthetase
LtrCDC216_08.1120	8	501449	504058	1.266	1.278	0.135	0.139	1.009	background	suppressive immunomodulating factor, putative
LtrCDC216_08.1130	8	505808	507010	1.235	1.211	0.125	0.118	0.982	background	Exocyst complex component Sec3, putative
LtrCDC216_08.1140	8	508658	511498	1.142	1.06	0.094	0.064	0.934	background	Thiopurine S-methyltransferase (TPMT), putative
LtrCDC216_08.1150	8	512474	515908	1.288	1.205	0.142	0.116	0.94	background	MRB1 complex subunit MRB3010
LtrCDC216_08.1160	8	517084	518364	1.259	1.32	0.133	0.152	1.045	background	hypothetical protein, conserved
LtrCDC216_08.1170	8	519465	521132	1.207	1.209	0.116	0.117	1.002	background	intraflagellar transport protein 122B, putative
LtrCDC216_08.1180	8	522377	523633	1.242	1.28	0.128	0.14	1.028	background	MIX protein
LtrCDC216_08.1190	8	524234	528229	1.269	1.239	0.136	0.127	0.978	background	hypothetical protein, conserved
LtrCDC216_08.1200	8	529419	530006	1.278	1.201	0.139	0.114	0.944	background	Zinc finger, C3HC4 type (RING finger), putative
LtrCDC216_08.1210	8	532468	533652	1.189	1.121	0.11	0.087	0.947	background	hypothetical protein, conserved
LtrCDC216_08.1215	8	535451	536971	1.114	1.362	0.084	0.165	1.204	background	hypothetical protein, conserved
LtrCDC216_08.1218	8	538396	539835	1.01	1.143	0.045	0.094	1.12	background	amidinotransferase, putative
LtrCDC216_08.1222	8	541104	541403	1.021	1.227	0.05	0.123	1.184	background	STE group serine/threonine-protein kinase, putative
LtrCDC216_08.1225	8	544525	545385	1.333	1.586	0.156	0.227	1.177	background	beta tubulin
LtrCDC216_08.1228	8	548693	551251	1.081	1.158	0.072	0.1	1.065	background	Zinc finger, C3HC4 type (RING finger), putative
LtrCDC216_08.1230	8	552499	553830	1.869	2.577	0.294	0.428	1.36	background	hypothetical protein, conserved
LtrCDC216_08.1240	8	558256	559776	1.131	1.274	0.09	0.138	1.116	background	hypothetical protein, conserved
LtrCDC216_08.1250	8	561201	562640	0.768	0.903	-0.061	0.001	1.156	background	hypothetical protein, conserved
LtrCDC216_08.1260	8	563913	564212	0.897	1.126	-0.001	0.088	1.23	background	amidinotransferase, putative
LtrCDC216_08.1265	8	565620	566927	0.694	0.92	-0.1	0.009	1.285	background	STE group serine/threonine-protein kinase, putative
LtrCDC216_08.1270	8	567334	568194	0.637	0.915	-0.133	0.006	1.377	background	hypothetical protein, conserved
LtrCDC216_08.1280	8	571500	574058	1.054	1.476	0.062	0.198	1.366	background	hypothetical protein, conserved
LtrCDC216_09.0003	9	2509	2943	0.761	0.65	-0.065	-0.125	0.871	background	hypothetical protein, conserved
LtrCDC216_09.0005	9	3541	4662	0.792	0.481	-0.05	-0.236	0.651	background	hypothetical protein, conserved
LtrCDC216_09.0010	9	5318	5641	1.024	0.944	0.051	0.019	0.929	background	Peroxisomal biogenesis factor 11 (PEX11), putative
LtrCDC216_09.0020	9	6874	8733	1.078	1.11	0.071	0.083	1.027	background	N-acetyl-D-acetylglucosaminylphosphatidylinositol deacetylase
LtrCDC216_09.0030	9	9177	10142	0.903	0.706	0.001	-0.094	0.804	background	endonuclease III, putative
LtrCDC216_09.0040	9	10833	11582	0.87	0.731	-0.013	-0.08	0.857	background	RNA-binding protein 5, putative
LtrCDC216_09.0050	9	13358	14131	0.936	0.858	0.015	-0.019	0.925	background	RNA helicase, putative
LtrCDC216_09.0060	9	14792	15187	0.979	0.919	0.033	0.008	0.944	background	RNA-binding protein 5-like protein
LtrCDC216_09.0070	9	17000	20953	1.041	1.013	0.057	0.046	0.975	background	RNA-binding protein 5-like protein
LtrCDC216_09.0080	9	22420	23157	1.023	0.914	0.05	0.006	0.903	background	flagellar pocket cytoskeletal protein bilbo1
LtrCDC216_09.0090	9	34174	35070	1.055	1.107	0.063	0.082	1.045	background	hypothetical protein, conserved
LtrCDC216_09.0100	9	47627	49375	1.115	1.119	0.085	0.086	1.003	background	hypothetical protein, conserved
LtrCDC216_09.0105	9	51799	52464	1.181	1.259	0.108	0.133	1.061	background	kinesin, putative
LtrCDC216_09.0110	9	53394	55661	1.048	1.079	0.06	0.072	1.027	background	FHA domain/Ring finger domain containing protein, putative
LtrCDC216_09.0120	9	56608	59805	1.064	1.161	0.066	0.101	1.083	background	ATG8/AUT7/APG8/PAZ2, putative
LtrCDC216_09.0140	9	62025	63599	1.082	1.051	0.073	0.061	0.974	background	ATG8/AUT7/APG8/PAZ2, putative
LtrCDC216_09.0150	9	64489	64893	0.938	2.244	0.016	0.37	2.258	amplified	ATG8/AUT7/APG8/PAZ2, putative
LtrCDC216_09.0152	9	65994	66368	0	0.483	-1	-0.234	5.83	amplified	ATG8/AUT7/APG8/PAZ2, putative
LtrCDC216_09.0154	9	67551	67955	0	0.271	-1	-0.431	3.71	amplified	ATG8/AUT7/APG8/PAZ2, putative
LtrCDC216_09.0156	9	69011	69385	0	0	-1	-1	1	background	ATG8/AUT7/APG8/PAZ2, putative
LtrCDC216_09.0158	9	70568	70972	0	0.066	-1	-0.78	1.66	amplified	ATG8/AUT7/APG8/PAZ2, putative
LtrCDC216_09.0160	9	72071	72445	0	0	-1	-1	1	background	ATG8/AUT7/APG8/PAZ2, putative
LtrCDC216_09.0162	9	73627	74031	0	0.301	-1	-0.397	4.01	amplified	ATG8/AUT7/APG8/PAZ2, putative
LtrCDC216_09.0164	9	75132	75506	0	0	-1	-1	1	background	ATG8/AUT7/APG8/PAZ2, putative
LtrCDC216_09.0166	9	76689	77093	0	0.216	-1	-0.5	3.16	amplified	ATG8/AUT7/APG8/PAZ2, putative
LtrCDC216_09.0170	9	79751	80155	0.585	1.431	-0.164	0.185	2.235	amplified	ATG8/AUT7/APG8/PAZ2, putative
LtrCDC216_09.0172	9	81211	81585	0.624	1.035	-0.14	0.055	1.568	amplified	ATG8/AUT7/APG8/PAZ2, putative
LtrCDC216_09.0174	9	82768	83172	0.138	0.706	-0.623	-0.094	3.387	amplified	hypothetical protein, conserved
LtrCDC216_09.0180	9	84273	84641	0.38	0.826	-0.319	-0.033	1.929	amplified	NRDE protein, putative
LtrCDC216_09.0190	9	85673	86035	0.8	1.051	-0.046	0.061	1.279	background	Domain of unknown function (DUF4586), putative
LtrCDC216_09.0200	9	86703	88223	0.965	1.017	0.027	0.048	1.049	background	catalytic subunit of the vacuolar transporter chaperone 4, putative
LtrCDC216_09.0210	9	88721	89638	1.057	1.145	0.063	0.095	1.076	background	ATP-dependent protease ATPase subunit HslU2
LtrCDC216_09.0220	9	91854	94295	1.163	1.148	0.101	0.096	0.988	background	cysteine peptidase, Clan CA, family C19, putative
LtrCDC216_09.0230	9	95577	97091	1.175	1.171	0.106	0.104	0.997	background	DNA replication licensing factor MCM4, putative
LtrCDC216_09.0240	9	98817	101663	1.082	1.095	0.073	0.077	1.011	background	G10 protein, putative
LtrCDC216_09.0250	9	102413	105370	1.038	1.099	0.056	0.079	1.054	background	integral membrane transport protein, putative
LtrCDC216_09.0260	9	105753	106562	1.004	1.047	0.043	0.06	1.039	background	hypothetical protein, conserved
LtrCDC216_09.0270	9	107093	108958	1.046	1.164	0.059	0.102	1.103	background	kinesin, putative
LtrCDC216_09.0280	9	111638	113977	1.096	1.072	0.078	0.069	0.98	background	hypothetical protein, conserved
LtrCDC216_09.0290	9	114888	118793	1.098	1.064	0.078	0.066	0.972	background	cdc2-related kinase 12
LtrCDC216_09.0300	9	119728	120438	1.044	1.054	0.058	0.062	1.009	background	hypothetical protein, conserved
LtrCDC216_09.0310	9	121345	124008	1.027	1.034	0.052	0.055	1.006	background	hypothetical protein, conserved
LtrCDC216_09.0320	9	125476	128232	0.985	0.997	0.035	0.04	1.011	background	hypothetical protein, conserved
LtrCDC216_09.0330	9	130887	133427	0.996	1.057	0.04	0.063	1.056	background	hypothetical protein, conserved
LtrCDC216_09.0340	9	135591	138785	1.143	1.136	0.094	0.092	0.994	background	Ring finger domain containing protein, putative
LtrCDC216_09.0345	9	139942	140694	1.189	1.281	0.11	0.14	1.071	background	DNA photolyase, putative
LtrCDC216_09.0350	9	141585	144143	0.988	0.957	0.037	0.024	0.972	background	Ankyrin repeats (3 copies), putative
LtrCDC216_09.0360	9	144992	148228	1.171	1.073	0.104	0.069	0.923	background	hypothetical protein
LtrCDC216_09.0365	9	148972	149604	1.017	0.953	0.048	0.022	0.943	background	hypothetical protein, conserved
LtrCDC216_09.0367	9	150863	151126	0.97	1.223	0.029	0.122	1.236	background	hypothetical protein, conserved
LtrCDC216_09.0370	9	152153	153040	1.215	1.267	0.119	0.136	1.04	background	hypothetical protein, conserved
LtrCDC216_09.0380	9	153682	155085	1.109	1.248	0.082	0.13	1.115	background	kinetoplastid kinetochore protein 10, putative
LtrCDC216_09.0390	9	156941	162871	1.121	1.144	0.087	0.095	1.019	background	kinetoplastid kinetochore protein 19, putative
LtrCDC216_09.0400	9	164087	165496	1.061	1.129	0.065	0.09	1.059	background	cell division cycle phosphatase 14, putative
LtrCDC216_09.0410	9	168197	169624	0.878	0.99	-0.01	0.037	1.115	background	Zinc finger, C3HC4 type (RING finger), putative
LtrCDC216_09.0420	9	171423	174671	1.191	1.156	0.111	0.099	0.973	background	Bardet-Biedl syndrome 8 protein
LtrCDC216_09.0430	9	176842	178251	1.137	1.123	0.092	0.087	0.989	background	hypothetical protein, conserved
LtrCDC216_09.0440	9	179576	181522	1.213	1.201	0.118	0.114	0.991	background	hypothetical protein, conserved
LtrCDC216_09.0450	9	182527	185613	1.122	1.128	0.087	0.089	1.005	background	kinetoplastid-specific phospho-protein phosphatase, putative
LtrCDC216_09.0460	9	186629	195799	1.094	1.084	0.077	0.073	0.992	background	hypothetical protein, conserved
LtrCDC216_09.0470	9	196790	198748	1.162	1.261	0.101	0.134	1.078	background	hypothetical protein, conserved
LtrCDC216_09.0480	9	201182	203401	1.107	1.112	0.082	0.084	1.004	background	hypothetical protein, conserved
LtrCDC216_09.0490	9	204430	205665	1.183	1.16	0.108	0.1	0.982	background	hypothetical protein, conserved
LtrCDC216_09.0500	9	206382	211430	1.121	1.144	0.087	0.095	1.019	background	Flagellum attachment zone protein 3
LtrCDC216_09.0510	9	212261	213511	1.045	1.1	0.059	0.079	1.048	background	leucine-rich repeat protein, putative
LtrCDC216_09.0520	9	214347	216662	1.18	1.272	0.107	0.137	1.072	background	hypothetical protein, unknown function
LtrCDC216_09.0530	9	220624	223617	1.078	1.095	0.071	0.077	1.014	background	kinetoplastid-specific dual specificity phosphatase, putative
LtrCDC216_09.0540	9	225741	229355	0.999	1.041	0.041	0.057	1.038	background	Histidine phosphatase superfamily (branch 1), putative
LtrCDC216_09.0550	9	231178	232956	1.181	1.125	0.108	0.088	0.956	background	hypothetical protein, conserved
LtrCDC216_09.0560	9	233990	234778	1.059	0.893	0.064	-0.003	0.857	background	surface antigen-like protein
LtrCDC216_09.0570	9	236550	237092	1.189	1.141	0.11	0.094	0.963	background	ATP-dependent DNA helicase, putative
LtrCDC216_09.0580	9	240009	240866	1.028	1.022	0.052	0.05	0.995	background	cyclin 1
LtrCDC216_09.0590	9	242863	246360	1.18	1.23	0.107	0.124	1.039	background	Glucosidase II beta subunit-like, putative
LtrCDC216_09.0600	9	247294	248301	1.096	1.049	0.078	0.06	0.961	background	hypothetical protein, conserved
LtrCDC216_09.0610	9	249092	252004	1.165	1.137	0.102	0.092	0.978	background	PH domain containing protein, putative
LtrCDC216_09.0620	9	253054	255306	1.151	1.073	0.097	0.069	0.938	background	palmitoyl acyltransferase 5, putative
LtrCDC216_09.0630	9	256926	260411	1.023	0.989	0.05	0.037	0.97	background	Zeta toxin, putative
LtrCDC216_09.0640	9	261506	263008	1.083	1.117	0.073	0.085	1.029	background	Methyltransferase TYW3, putative
LtrCDC216_09.0650	9	264071	265933	1.132	1.111	0.091	0.083	0.983	background	prefoldin subunit 2, putative
LtrCDC216_09.0660	9	266608	267666	0.977	1.046	0.032	0.059	1.064	background	hypothetical protein, conserved
LtrCDC216_09.0670	9	268339	268755	1.242	1.11	0.128	0.083	0.902	background	hypothetical protein, conserved
LtrCDC216_09.0680	9	269301	270410	1.125	1.14	0.088	0.093	1.012	background	hypothetical protein, conserved
LtrCDC216_09.0690	9	270703	271623	1.209	1.053	0.117	0.062	0.881	background	hypothetical protein, conserved
LtrCDC216_09.5SrRNA.03	9	276887	277006	0.533	0.184	-0.199	-0.547	0.449	depleted	cleavage and polyadenylation specificity factor 30 kDa subunit, putative
LtrCDC216_09.TRNAMET.01	9	277080	277151	0.939	0.535	0.017	-0.197	0.611	background	hypothetical protein, conserved
LtrCDC216_09.TRNALEU.01	9	277210	277292	0.834	0.497	-0.03	-0.224	0.639	background	ubiquitin ligase, putative
LtrCDC216_09.0700	9	278098	279468	1.093	1.136	0.077	0.092	1.036	background	acyl-CoA binding protein, putative
LtrCDC216_09.0710	9	280911	282512	1.255	1.25	0.132	0.13	0.996	background	hypothetical protein, conserved
LtrCDC216_09.0720	9	283716	284735	1.061	0.897	0.065	-0.001	0.859	background	oligopeptidase b
LtrCDC216_09.0730	9	285445	287346	1.124	1.179	0.088	0.107	1.045	background	Domain of unknown function (DUF4464), putative
LtrCDC216_09.0740	9	288104	294799	1.165	1.113	0.102	0.084	0.959	background	hypothetical protein, conserved
LtrCDC216_09.0750	9	296504	299503	1.155	1.066	0.099	0.067	0.929	background	kinetoplast-associated protein-like protein
LtrCDC216_09.0760	9	300595	317040	1.154	1.131	0.098	0.09	0.982	background	prefoldin subunit, putative
LtrCDC216_09.0770	9	318935	321130	1.122	1.03	0.087	0.053	0.925	background	hypothetical protein, conserved
LtrCDC216_09.0780	9	322508	323206	1.146	0.997	0.096	0.04	0.88	background	DEAD/DEAH box helicase-like protein
LtrCDC216_09.0790	9	323741	327481	1.044	1.127	0.058	0.089	1.073	background	Uncharacterised protein family (UPF0160), putative
LtrCDC216_09.0800	9	328640	332824	1.136	1.195	0.092	0.112	1.048	background	ras family protein-like protein
LtrCDC216_09.0810	9	333885	334529	1.261	1.15	0.134	0.097	0.918	background	hypothetical protein, conserved
LtrCDC216_09.0820	9	335117	336796	1.1	1.235	0.079	0.125	1.113	background	hypothetical protein, conserved
LtrCDC216_09.0830	9	337796	340126	1.179	1.146	0.107	0.096	0.974	background	histone h1-like protein
LtrCDC216_09.0840	9	340807	341973	1.169	1.171	0.103	0.104	1.002	background	phospholipid transporting ATPase-like protein, putative
LtrCDC216_09.0850	9	342864	343703	1.079	1.041	0.072	0.057	0.968	background	ef-hand protein 5, putative
LtrCDC216_09.0860	9	344580	344900	1.153	1.341	0.098	0.159	1.15	background	calmodulin, putative
LtrCDC216_09.0870	9	345764	347344	1.175	1.181	0.106	0.108	1.005	background	calmodulin, putative
LtrCDC216_09.0880	9	348377	349831	1.183	1.22	0.108	0.121	1.029	background	calmodulin, putative
LtrCDC216_09.0890	9	351796	359373	1.12	1.137	0.086	0.092	1.014	background	translation-associated element 2, putative
LtrCDC216_09.0900	9	361730	362290	1.048	0.983	0.06	0.035	0.943	background	O-phosphoseryl-tRNA(Sec) selenium transferase, putative
LtrCDC216_09.0910	9	363918	364367	1.121	1.173	0.087	0.105	1.043	background	hypothetical protein, conserved
LtrCDC216_09.0920	9	365681	366130	0.951	1.007	0.022	0.044	1.053	background	elongation factor-1 gamma
LtrCDC216_09.0930	9	367466	367915	1.017	0.999	0.048	0.041	0.984	background	hypothetical protein, conserved
LtrCDC216_09.0940	9	368909	372583	1.117	1.2	0.085	0.114	1.068	background	N-terminal region of Chorein, a TM vesicle-mediated sorter, putative
LtrCDC216_09.0950	9	373103	374890	1.179	1.166	0.107	0.102	0.99	background	PUB domain containing protein, putative
LtrCDC216_09.0960	9	375711	377843	1.033	1.085	0.054	0.074	1.046	background	Present in the outer mitochondrial membrane proteome 10
LtrCDC216_09.0970	9	379532	380746	3.486	1.216	0.555	0.119	0.367	depleted	LEM3 (ligand-effect modulator 3) family / CDC50 family, putative
LtrCDC216_09.0980	9	382237	385623	1.124	1.06	0.088	0.064	0.948	background	hypothetical protein, conserved
LtrCDC216_09.0990	9	387471	403616	1.117	1.116	0.085	0.085	0.999	background	phospholipid:diacylglycerol acyltransferase, putative
LtrCDC216_09.1000	9	404091	405029	0.705	0.301	-0.094	-0.397	0.498	depleted	MSP (Major sperm protein) domain containing protein, putative
LtrCDC216_09.TRNAVAL.01	9	405536	405608	1.096	0.828	0.078	-0.032	0.776	background	DNA-directed RNA polymerase III subunit, putative
LtrCDC216_09.5SrRNA.02	9	405670	405788	0.615	0.033	-0.146	-0.876	0.186	depleted	eukaryotic translation initiation factor 2 subunit, putative
LtrCDC216_09.TRNAHIS.01	9	405863	405933	0.792	0.469	-0.05	-0.245	0.638	background	translation initiation factor EIF-2B gamma subunit, putative
LtrCDC216_09.TRNAPHE.01	9	406114	406186	1.096	0.761	0.078	-0.065	0.72	background	hypothetical protein, conserved
LtrCDC216_09.1010	9	408693	410540	1.102	1.067	0.08	0.067	0.971	background	hypothetical protein, conserved
LtrCDC216_09.TRNAGLU.01	9	418490	418561	0.593	0.403	-0.159	-0.298	0.726	background	mitochondrial RNA binding protein 2
LtrCDC216_09.5SrRNA.01	9	418620	418740	0.989	0.474	0.037	-0.241	0.527	background	mitochondrial import inner membrane translocase subunit TIM17, putative
LtrCDC216_09.TRNAVAL.02	9	418801	418873	0.993	1.065	0.039	0.066	1.066	background	hypothetical protein, conserved
LtrCDC216_09.TRNAARG.01	9	418948	419019	1.017	0.76	0.048	-0.066	0.77	background	hypothetical protein, conserved
LtrCDC216_09.TRNAHIS.02	9	419086	419156	0.584	0.278	-0.165	-0.423	0.553	background	hypothetical protein, conserved
LtrCDC216_09.1020	9	420124	421917	1.088	1.098	0.075	0.078	1.008	background	hypothetical protein, conserved
LtrCDC216_09.1030	9	423074	424357	1.133	1.119	0.091	0.086	0.989	background	hypothetical protein, conserved
LtrCDC216_09.1040	9	425966	428233	1.067	1.167	0.067	0.103	1.086	background	hypothetical protein, conserved
LtrCDC216_09.1050	9	431092	431835	0.929	0.944	0.012	0.019	1.015	background	hypothetical protein, conserved
LtrCDC216_09.1060	9	433090	433983	1.102	1.115	0.08	0.085	1.011	background	Zinc finger, C3HC4 type (RING finger), putative
LtrCDC216_09.1070	9	435603	437042	1.122	1.08	0.087	0.072	0.966	background	AAA family ATPase, putative
LtrCDC216_09.1090	9	438046	439851	1.072	1.122	0.069	0.087	1.043	background	hypothetical protein, conserved
LtrCDC216_09.1100	9	441162	442010	1.027	1.037	0.052	0.056	1.009	background	ATP-dependent helicase, putative
LtrCDC216_09.1110	9	444972	446348	1.063	1.156	0.066	0.099	1.08	background	hypothetical protein, conserved
LtrCDC216_09.1120	9	447387	448115	0.987	1.057	0.036	0.063	1.064	background	Bromodomain, putative
LtrCDC216_09.1130	9	449115	449573	1.044	1.133	0.058	0.091	1.078	background	mitochondrial carrier protein, putative
LtrCDC216_09.1140	9	450652	451179	1.054	1.134	0.062	0.091	1.069	background	hypothetical protein, conserved
LtrCDC216_09.1150	9	451879	452742	1.013	1.114	0.046	0.084	1.091	background	hypothetical protein, conserved
LtrCDC216_09.1160	9	453715	455937	1.143	1.205	0.094	0.116	1.05	background	PPPDE putative peptidase domain containing protein, putative
LtrCDC216_09.1170	9	457031	457621	1.159	1.143	0.1	0.094	0.987	background	PPPDE putative peptidase domain containing protein, putative
LtrCDC216_09.1180	9	458894	461908	1.033	1.045	0.054	0.059	1.011	background	hypothetical protein
LtrCDC216_09.1190	9	464997	466769	1.161	1.238	0.101	0.126	1.061	background	paraflagellar rod component, putative
LtrCDC216_09.1200	9	467346	471926	1.096	1.134	0.078	0.091	1.032	background	hypothetical protein, conserved
LtrCDC216_09.1210	9	473005	474279	1.107	1.304	0.082	0.147	1.163	background	histone H2B
LtrCDC216_09.1220	9	475547	479662	1.124	1.163	0.088	0.101	1.032	background	hypothetical protein, conserved
LtrCDC216_09.1230	9	480582	481907	1.008	1.106	0.045	0.081	1.088	background	hypothetical protein, unknown function
LtrCDC216_09.1240	9	482692	490239	1.098	1.163	0.078	0.101	1.054	background	hypothetical protein, conserved
LtrCDC216_09.1250	9	492233	492787	1.046	1.026	0.059	0.052	0.983	background	hypothetical protein, conserved
LtrCDC216_09.1260	9	493665	495614	1.165	1.136	0.102	0.092	0.977	background	hypothetical protein, conserved
LtrCDC216_09.1270	9	497179	498216	0.965	0.999	0.027	0.041	1.032	background	hypothetical protein, unknown function
LtrCDC216_09.1280	9	499788	500891	1.018	1.143	0.048	0.094	1.112	background	SET domain containing protein, putative
LtrCDC216_09.1290	9	501917	503680	0.925	0.945	0.011	0.019	1.02	background	hypothetical protein, conserved
LtrCDC216_09.1300	9	504512	505168	1.157	1.098	0.099	0.078	0.953	background	ubiquinone biosynthesis protein-like protein, putative
LtrCDC216_09.1310	9	507076	507840	1.033	1.006	0.054	0.044	0.976	background	DnaJ domain containing protein, putative
LtrCDC216_09.1315	9	509179	510231	1.057	1.072	0.063	0.069	1.013	background	hypothetical protein, conserved
LtrCDC216_09.1320	9	512099	513919	1.044	1.08	0.058	0.072	1.031	background	rhodanese-like domain containing protein, putative
LtrCDC216_09.1330	9	515610	517433	0.972	1.029	0.03	0.053	1.053	background	rhodanese-like domain containing protein, putative
LtrCDC216_09.1340	9	519149	519484	1.298	1.447	0.146	0.189	1.107	background	J-binding protein
LtrCDC216_09.1350	9	520578	521156	1.045	1.017	0.059	0.048	0.976	background	cytochrome b5-like protein, putative
LtrCDC216_09.1360	9	522209	522727	1.001	1.015	0.042	0.047	1.013	background	cytochrome b5-like protein (pseudogene)
LtrCDC216_09.1370	9	524730	525536	1.049	1.038	0.06	0.056	0.99	background	hypothetical protein, conserved
LtrCDC216_09.1380	9	527792	529534	0.975	1.021	0.031	0.05	1.043	background	hypothetical protein, conserved
LtrCDC216_09.1390	9	531113	533104	1.128	1.211	0.089	0.118	1.068	background	hypothetical protein, conserved
LtrCDC216_09.1400	9	533891	535507	1.039	1.025	0.057	0.051	0.988	background	Radial spoke protein 11
LtrCDC216_09.1410	9	537171	538892	1.054	1.061	0.062	0.065	1.006	background	hypothetical protein, conserved
LtrCDC216_09.1420	9	540102	540521	0.884	1.025	-0.007	0.051	1.143	background	hypothetical protein, conserved
LtrCDC216_09.1430	9	541296	542012	1.058	1.153	0.064	0.098	1.082	background	5S(M5) ribosomal RNA
LtrCDC216_09.1440	9	546384	547625	1.053	1.132	0.062	0.091	1.069	background	5S(M5) ribosomal RNA
LtrCDC216_09.1450	9	548558	548953	1.093	1.121	0.077	0.087	1.023	background	5S(M5) ribosomal RNA
LtrCDC216_09.1460	9	549603	550055	0.969	0.87	0.029	-0.013	0.907	background	tRNA-Arg
LtrCDC216_09.1470	9	551010	551369	1.164	1.1	0.102	0.079	0.949	background	tRNA-Glu
LtrCDC216_09.1480	9	552956	555400	0.993	0.971	0.039	0.03	0.98	background	tRNA-His
LtrCDC216_09.1490	9	556542	556895	0.843	0.711	-0.025	-0.091	0.86	background	tRNA-His
LtrCDC216_09.1500	9	558185	558541	0.979	0.913	0.033	0.006	0.939	background	tRNA-Leu
LtrCDC216_09.1505	9	559017	559382	0.96	0.947	0.025	0.02	0.988	background	tRNA-Met
LtrCDC216_09.1510	9	560275	565203	1.032	0.994	0.054	0.039	0.966	background	tRNA-Phe
LtrCDC216_09.1520	9	565826	566855	0.905	0.996	0.002	0.04	1.091	background	tRNA-Val
LtrCDC216_09.1530	9	567346	567831	0.959	0.6	0.025	-0.155	0.661	background	tRNA-Val
LtrCDC216_09.1540	9	568323	570146	0.891	0.618	-0.004	-0.144	0.725	background	fatty acid desaturase, putative
LtrCDC216_09.1550	9	570800	571345	0.906	0.844	0.003	-0.025	0.938	background	pteridin transporter, putative
LtrCDC216_10.0010	10	3684	4868	1.187	1.228	0.11	0.123	1.032	background	phosphate-Repressible Phosphate Permease-like protein
LtrCDC216_10.0020	10	7849	9828	1.082	1.06	0.073	0.064	0.981	background	Gryzun, putative trafficking through Golgi, putative
LtrCDC216_10.0030	10	11909	13390	0.941	1.108	0.017	0.082	1.16	background	Dos2-interacting transcription regulator of RNA-Pol-II, putative
LtrCDC216_10.0040	10	22328	25525	1.052	0.889	0.061	-0.005	0.859	background	thymidylate kinase-like protein
LtrCDC216_10.0050	10	26263	29133	1.078	1.071	0.071	0.069	0.994	background	thymidylate kinase-like protein
LtrCDC216_10.0060	10	29978	31069	1.048	1.004	0.06	0.043	0.962	background	ribosomal protein l35a, putative
LtrCDC216_10.0070	10	32794	33228	1.334	1.498	0.157	0.204	1.114	background	hypothetical protein, unknown function
LtrCDC216_10.0080	10	33836	34867	1.224	0.922	0.122	0.009	0.772	background	dehydrogenase-like protein
LtrCDC216_10.0090	10	38964	40202	1.04	1.151	0.057	0.097	1.097	background	SRP40, C-terminal domain containing protein, putative
LtrCDC216_10.0100	10	41493	42266	1.11	1.178	0.083	0.107	1.056	background	WD-repeat containing protein
LtrCDC216_10.0110	10	43351	44538	1.122	1.095	0.087	0.077	0.978	background	PSP1 C-terminal conserved region, putative
LtrCDC216_10.0120	10	45888	47027	1.104	1.09	0.081	0.076	0.988	background	hypothetical protein, conserved
LtrCDC216_10.0130	10	53016	55223	1.152	1.058	0.098	0.064	0.925	background	DEAD/DEAH box helicase, putative
LtrCDC216_10.0140	10	57228	59444	1.114	1.19	0.084	0.111	1.063	background	conserved protein, unknown function
LtrCDC216_10.0150	10	63097	64212	1.091	1.163	0.076	0.101	1.06	background	hypothetical protein, conserved
LtrCDC216_10.0160	10	68106	70223	1.205	1.123	0.116	0.087	0.937	background	guanosine diphosphatase, putative
LtrCDC216_10.0170	10	74031	76103	1.087	1.178	0.074	0.107	1.077	background	leucine-rich repeat protein, putative
LtrCDC216_10.0180	10	77917	78690	1.022	1.242	0.05	0.128	1.196	background	hypothetical protein
LtrCDC216_10.0185	10	79906	80481	0.973	0.888	0.031	-0.005	0.921	background	hypothetical protein, unknown function
LtrCDC216_10.0190	10	80849	82852	1.163	1.178	0.101	0.107	1.012	background	hypothetical protein, conserved
LtrCDC216_10.0195	10	83711	84376	1.076	1.084	0.07	0.073	1.007	background	Mitogen-activated protein kinase 10, putative
LtrCDC216_10.0200	10	85776	86999	0.943	1.039	0.018	0.057	1.092	background	nucleolar protein 56, putative
LtrCDC216_10.0210	10	92707	94128	1.083	1.067	0.073	0.067	0.986	background	hypothetical protein, unknown function
LtrCDC216_10.0218	10	95385	97523	1.134	1.219	0.091	0.12	1.069	background	hypothetical protein, unknown function
LtrCDC216_10.0219	10	98306	99136	1.086	1.016	0.074	0.048	0.941	background	Amastin surface glycoprotein, putative
LtrCDC216_10.0220	10	102781	104253	1.04	1.207	0.057	0.116	1.146	background	Amastin surface glycoprotein, putative
LtrCDC216_10.0230	10	107894	109150	1.071	0.968	0.069	0.029	0.912	background	hypothetical protein, conserved
LtrCDC216_10.0240	10	111100	113280	0.986	1.054	0.036	0.062	1.063	background	pterin 4 alpha carbinolamine dehydratase, putative
LtrCDC216_10.0250	10	114271	115125	1.217	1.506	0.12	0.206	1.219	background	COPI associated protein, putative
LtrCDC216_10.0260	10	115883	116272	0.862	0.813	-0.017	-0.04	0.949	background	exonuclease, putative
LtrCDC216_10.0270	10	118205	121141	1.11	1.231	0.083	0.124	1.1	background	hypothetical protein, conserved
LtrCDC216_10.0280	10	122082	129119	1.1	1.153	0.079	0.098	1.044	background	isocitrate dehydrogenase [NADP], mitochondrial precursor, putative
LtrCDC216_10.0290	10	130290	131597	1.087	1.177	0.074	0.106	1.076	background	kinetoplastid kinetochore protein 4, putative
LtrCDC216_10.0300	10	134919	137216	1.165	1.244	0.102	0.128	1.062	background	protein transport protein SEC23, putative
LtrCDC216_10.0310	10	139261	142368	1.127	1.189	0.089	0.11	1.051	background	hypothetical protein, conserved
LtrCDC216_10.0320	10	144072	149957	1.146	1.17	0.096	0.104	1.019	background	hypothetical protein, conserved
LtrCDC216_10.0330	10	152077	153555	1.064	1.06	0.066	0.064	0.997	background	pteridine transporter ft5, putative (pseudogene)
LtrCDC216_10.0350	10	155128	157211	0.021	0.044	-0.917	-0.842	1.19	background	folate/biopterin transporter, putative
LtrCDC216_10.0360	10	158462	160840	0.831	0.966	-0.031	0.028	1.145	background	folate/biopterin transporter, putative
LtrCDC216_10.0370	10	165032	167092	0.922	0.818	0.009	-0.037	0.898	background	folate/biopterin transporter, putative
LtrCDC216_10.0380	10	171382	173457	1.691	2.112	0.253	0.345	1.235	background	folate/biopterin transporter, putative
LtrCDC216_10.0385	10	179695	181821	0.933	2	0.014	0.322	2.033	amplified	folate/biopterin transporter, putative
LtrCDC216_10.0390	10	185774	187972	0.996	2.039	0.04	0.33	1.952	amplified	folate/biopterin transporter, putative
LtrCDC216_10.0400	10	189698	191863	1.03	1.099	0.053	0.079	1.061	background	dihydroxyacetone kinase 1-like protein
LtrCDC216_10.0420	10	193936	195705	1.19	1.197	0.111	0.113	1.005	background	hypothetical protein
LtrCDC216_10.0425	10	196736	198835	1.106	1.179	0.081	0.107	1.061	background	Zinc finger, C3HC4 type (RING finger), putative
LtrCDC216_10.0430	10	200629	201291	1.036	1.044	0.055	0.058	1.007	background	Zinc finger, C3HC4 type (RING finger), putative
LtrCDC216_10.0440	10	204677	205288	1.167	1.124	0.103	0.088	0.966	background	4F5 protein family/Zinc-binding, putative
LtrCDC216_10.0450	10	211237	211488	1.386	1.326	0.172	0.154	0.96	background	GP63, leishmanolysin
LtrCDC216_10.0460	10	213345	215153	3.48	4.691	0.554	0.68	1.338	background	GP63, leishmanolysin
LtrCDC216_10.0465	10	216396	218204	2.672	3.53	0.443	0.56	1.31	background	GP63, leishmanolysin
LtrCDC216_10.0470	10	219443	221377	3.715	5.064	0.581	0.713	1.354	background	GP63, leishmanolysin
LtrCDC216_10.0480	10	223401	225209	5.807	9.012	0.771	0.96	1.543	amplified	hypothetical protein, unknown function
LtrCDC216_10.0483	10	227102	228796	4.537	6.273	0.666	0.804	1.374	background	hypothetical protein, unknown function
LtrCDC216_10.0485	10	229825	230670	1.295	1.202	0.145	0.115	0.933	background	mitogen-activated protein kinase 3, putative
LtrCDC216_10.0490	10	237335	238501	1.087	1.088	0.074	0.075	1.001	background	hypothetical protein, conserved
LtrCDC216_10.0500	10	243614	263917	1.189	1.189	0.11	0.11	1	background	glycerol-3-phosphate dehydrogenase [NAD+], glycosomal
LtrCDC216_10.0510	10	265889	266992	1.185	1.256	0.109	0.132	1.055	background	hypothetical protein, conserved
LtrCDC216_10.0520	10	271076	273799	1.218	1.2	0.12	0.114	0.986	background	hypothetical protein, conserved
LtrCDC216_10.0530	10	274637	278170	1.213	1.171	0.118	0.104	0.968	background	hypothetical protein, unknown function
LtrCDC216_10.0540	10	279342	282608	1.091	1.166	0.076	0.102	1.063	background	hypothetical protein, conserved
LtrCDC216_10.0550	10	283460	284755	1.288	1.264	0.142	0.135	0.983	background	zinc binding dehydrogenase-like protein
LtrCDC216_10.0560	10	285362	286477	1.22	1.106	0.121	0.081	0.914	background	zinc-binding dehydrogenase-like protein
LtrCDC216_10.0570	10	287288	288724	1.229	1.144	0.124	0.095	0.936	background	chromatin assembly factor 1 subunit A, putative
LtrCDC216_10.0580	10	289728	292031	1.128	1.002	0.089	0.042	0.897	background	hypothetical protein, conserved
LtrCDC216_10.0590	10	292393	293196	0.87	0.429	-0.013	-0.277	0.545	background	ABC1 family, putative
LtrCDC216_10.0600	10	293497	295284	1.028	0.572	0.052	-0.173	0.596	background	endonuclease G, putative
LtrCDC216_10.0610	10	301738	303246	1.096	1.044	0.078	0.058	0.957	background	FLA1-binding protein
LtrCDC216_10.0620	10	305099	307372	1.176	1.232	0.106	0.125	1.044	background	Flagellum adhesion protein 1
LtrCDC216_10.0630	10	309406	311127	1.108	1.09	0.082	0.076	0.985	background	hypothetical protein, conserved
LtrCDC216_10.0640	10	312729	313460	1.175	1.155	0.106	0.099	0.984	background	hypothetical protein, unknown function
LtrCDC216_10.0650	10	314430	316145	1.209	1.249	0.117	0.13	1.031	background	hypothetical protein, unknown function
LtrCDC216_10.0660	10	317168	322996	1.112	1.163	0.084	0.101	1.042	background	hypothetical protein, conserved
LtrCDC216_10.0670	10	325778	326908	1.155	1.097	0.099	0.078	0.954	background	hypothetical protein, unknown function
LtrCDC216_10.0680	10	328209	329336	1.138	1.288	0.093	0.142	1.121	background	hypothetical protein, conserved
LtrCDC216_10.0690	10	330417	335390	1.212	1.228	0.118	0.123	1.012	background	RNA recognition motif. (a.k.a. RRM, RBD, or RNP domain), putative
LtrCDC216_10.0700	10	336290	339142	1.254	1.41	0.132	0.179	1.115	background	amino acid permease 24, putative
LtrCDC216_10.0710	10	342674	344140	0.563	0.669	-0.178	-0.114	1.16	background	amino acid permease 24, putative
LtrCDC216_10.0715	10	345505	346971	0.824	1.005	-0.034	0.043	1.196	background	amino acid permease 24, putative
LtrCDC216_10.0720	10	348336	349802	1.342	1.568	0.159	0.222	1.157	background	deaminase, putative
LtrCDC216_10.0730	10	351961	352806	1.103	1.129	0.08	0.09	1.022	background	hypothetical protein, conserved
LtrCDC216_10.0740	10	355060	355434	1.269	1.241	0.136	0.127	0.98	background	hypothetical protein, conserved
LtrCDC216_10.0750	10	358611	364697	1.25	1.278	0.13	0.139	1.021	background	hypothetical protein, conserved
LtrCDC216_10.0760	10	366803	368710	1.211	1.32	0.118	0.152	1.083	background	hypothetical protein, unknown function
LtrCDC216_10.0770	10	369352	371052	1.097	1.166	0.078	0.102	1.058	background	WD domain, G-beta repeat, putative
LtrCDC216_10.0780	10	373377	374636	1.196	1.295	0.113	0.145	1.076	background	hypothetical protein, conserved
LtrCDC216_10.0790	10	376605	377270	1.224	1.298	0.122	0.146	1.056	background	hypothetical protein, conserved
LtrCDC216_10.0800	10	378035	381883	1.169	1.198	0.103	0.113	1.023	background	hypothetical protein, conserved
LtrCDC216_10.0810	10	383381	389578	1.171	1.126	0.104	0.088	0.965	background	hypothetical protein, conserved
LtrCDC216_10.0820	10	391138	392706	1.19	1.09	0.111	0.076	0.922	background	serine/threonine-protein kinase, putative
LtrCDC216_10.0830	10	393324	398543	1.18	1.182	0.107	0.108	1.002	background	hypothetical protein, conserved
LtrCDC216_10.0840	10	399893	402079	1.164	1.144	0.102	0.095	0.984	background	nuclear transport factor 2, putative
LtrCDC216_10.0850	10	402859	403233	0.977	0.952	0.032	0.022	0.977	background	Ribosome biogenesis protein Nop16, putative
LtrCDC216_10.0860	10	404299	404889	1.346	1.238	0.16	0.126	0.925	background	histone H3
LtrCDC216_10.0870	10	405855	406247	1.12	1.329	0.086	0.155	1.171	background	hypothetical protein, conserved
LtrCDC216_10.0880	10	407083	410580	1.254	1.314	0.132	0.15	1.044	background	FKBP-type peptidyl-prolyl cis-trans isomerase, putative
LtrCDC216_10.0890	10	411517	411996	1.017	1.121	0.048	0.087	1.093	background	hypothetical protein, conserved
LtrCDC216_10.0900	10	412849	417582	1.125	1.209	0.088	0.117	1.069	background	small GTP-binding protein Rab11, putative
LtrCDC216_10.0910	10	418873	419499	1.195	1.197	0.112	0.113	1.002	background	hypothetical protein, conserved
LtrCDC216_10.0920	10	421552	422151	1.437	1.364	0.187	0.166	0.953	background	hypothetical protein, conserved (pseudogene)
LtrCDC216_10.0930	10	423038	423790	1.247	1.107	0.129	0.082	0.896	background	hypothetical protein
LtrCDC216_10.0935	10	426546	428855	0.939	0.984	0.017	0.035	1.043	background	hypothetical protein, conserved
LtrCDC216_10.0940	10	436075	440013	1.049	1.079	0.06	0.072	1.026	background	Archaic translocase of outer membrane 12 kDa subunit, putative
LtrCDC216_10.0945	10	441195	441518	0.92	0.837	0.009	-0.028	0.919	background	translation initiation factor eIF-2B subunit beta, putative
LtrCDC216_10.0950	10	442497	444098	1.07	1.172	0.068	0.104	1.087	background	hypothetical protein, conserved
LtrCDC216_10.0960	10	445442	448015	1.244	1.243	0.128	0.128	0.999	background	histone H3
LtrCDC216_10.0970	10	449398	449790	0.838	0.908	-0.028	0.003	1.075	background	hypothetical protein, unknown function
LtrCDC216_10.0980	10	451656	453575	1.288	1.281	0.142	0.14	0.995	background	histone H3
LtrCDC216_10.0990	10	454910	455302	1.802	1.828	0.279	0.285	1.014	background	ARP2/3 complex subunit, putative
LtrCDC216_10.1000	10	455790	456992	1.04	1.17	0.057	0.104	1.114	background	nucleoside phosphorylase-like protein
LtrCDC216_10.1010	10	458358	459383	1.122	1.177	0.087	0.106	1.045	background	carrier protein, putative
LtrCDC216_10.1020	10	460768	461940	1.255	1.317	0.132	0.151	1.046	background	RNA-binding protein-like protein
LtrCDC216_10.1030	10	463650	464789	1.207	1.148	0.116	0.096	0.955	background	Domain of Unknown Function (DUF1042), putative
LtrCDC216_10.1040	10	466088	469705	1.22	1.158	0.121	0.1	0.953	background	DnaJ domain containing protein, putative
LtrCDC216_10.1050	10	470256	471086	1.168	1.077	0.103	0.071	0.928	background	hypothetical protein, conserved
LtrCDC216_10.1060	10	471745	472710	1.118	1.264	0.086	0.135	1.12	background	hypothetical protein, unknown function
LtrCDC216_10.1070	10	473392	475170	1.119	1.168	0.086	0.103	1.04	background	Eukaryotic translation initiation factor 4 gamma 5
LtrCDC216_10.1080	10	478113	480461	1.138	1.15	0.093	0.097	1.01	background	hypothetical protein, conserved
LtrCDC216_10.1081	10	481920	483807	1.022	1.041	0.05	0.057	1.017	background	hypothetical protein, conserved
LtrCDC216_10.1090	10	484586	485119	1.02	1.201	0.049	0.114	1.162	background	hypothetical protein, conserved
LtrCDC216_10.1100	10	486831	489419	1.033	1.059	0.054	0.064	1.023	background	PAB1-binding protein , putative
LtrCDC216_10.1110	10	490532	492103	1.1	1.073	0.079	0.069	0.977	background	hypothetical protein, conserved
LtrCDC216_10.1120	10	493237	493815	1.059	1.088	0.064	0.075	1.025	background	hypothetical protein, conserved
LtrCDC216_10.1130	10	494780	499348	1.197	1.127	0.113	0.089	0.946	background	Zinc finger, C3HC4 type (RING finger), putative
LtrCDC216_10.1140	10	501568	502650	0.963	1.011	0.027	0.046	1.045	background	Tumour suppressor, Mitostatin, putative
LtrCDC216_10.1150	10	503734	505176	1.122	1.146	0.087	0.096	1.02	background	Ras-related protein RabX1, putative
LtrCDC216_10.1160	10	507720	508370	1.087	1.123	0.074	0.087	1.03	background	small GTP-binding protein Rab7, putative
LtrCDC216_10.1170	10	510129	510794	1.254	0.993	0.132	0.039	0.807	background	hypothetical protein, conserved
LtrCDC216_10.1180	10	512803	513225	0.941	0.842	0.017	-0.026	0.905	background	flagellar protofilament ribbon protein-like protein
LtrCDC216_10.1190	10	515235	516428	1.086	1.255	0.074	0.132	1.142	background	hypothetical protein, conserved
LtrCDC216_10.1195	10	517666	518235	1.123	1.177	0.087	0.106	1.044	background	hypothetical protein, conserved
LtrCDC216_10.1200	10	519624	522947	1.123	1.039	0.087	0.057	0.931	background	hypothetical protein, conserved
LtrCDC216_10.1210	10	524455	526158	1.084	1.136	0.073	0.092	1.044	background	Spinocerebellar ataxia type 10 protein domain containing protein, putative
LtrCDC216_10.1220	10	527291	528211	1.016	0.723	0.048	-0.085	0.737	background	hypothetical protein, conserved
LtrCDC216_10.1225	10	528878	531351	0.89	0.511	-0.004	-0.214	0.617	background	kinetoplastid kinetochore protein 20
LtrCDC216_10.1227	10	531747	532484	0.673	0.304	-0.112	-0.394	0.523	background	methyltransferase domain containing protein, putative
LtrCDC216_10.TRNALYS.01	10	533083	533155	1.17	1.177	0.104	0.106	1.006	background	Protein of unknown function (DUF1861), putative
LtrCDC216_10.TRNAGLY.01	10	533198	533268	0.835	0.768	-0.029	-0.061	0.928	background	Protein of unknown function (DUF1861), putative
LtrCDC216_10.TRNAASN.01	10	533325	533397	0.807	0.717	-0.042	-0.088	0.901	background	Protein of unknown function (DUF1861), putative
LtrCDC216_10.1228	10	533669	534419	0.942	0.606	0.018	-0.151	0.678	background	Beta-1,2 mannoside phosphorylase, putative
LtrCDC216_10.1230	10	535179	536165	0.775	0.522	-0.058	-0.206	0.711	background	Protein of unknown function (DUF1861), putative
LtrCDC216_10.1240	10	537861	538826	0.743	0.429	-0.074	-0.277	0.628	background	Protein of unknown function (DUF1861), putative
LtrCDC216_10.1250	10	540628	541584	0.749	0.541	-0.071	-0.193	0.755	background	Protein of unknown function (DUF1861), putative
LtrCDC216_10.1260	10	545949	546896	0.969	0.927	0.029	0.012	0.961	background	phosphate-Repressible Phosphate Permease-like protein
LtrCDC216_10.1270	10	548109	549050	1.045	0.94	0.059	0.017	0.908	background	pteridine transporter, putative
LtrCDC216_10.1280	10	550067	551017	1.054	0.952	0.062	0.022	0.912	background	fatty acid desaturase, putative
LtrCDC216_10.1290	10	553368	554303	1.075	1.054	0.07	0.062	0.982	background	tRNA-Asn
LtrCDC216_10.1300	10	556391	557872	1.146	1.102	0.096	0.08	0.965	background	tRNA-Gly
LtrCDC216_10.1310	10	559962	561941	1.129	1.225	0.09	0.122	1.078	background	tRNA-Lys
LtrCDC216_10.1320	10	564927	566111	1.009	0.987	0.045	0.036	0.98	background	hypothetical protein, conserved
LtrCDC216_11.0010	11	1985	2497	0.799	0.526	-0.046	-0.203	0.696	background	Endoplasmic Reticulum-Golgi Intermediate Compartment (ERGIC)/Endoplasmic reticulum vesicle transporter, putative
LtrCDC216_11.0020	11	2936	4033	0.824	0.448	-0.034	-0.261	0.593	background	Bacterial transferase hexapeptide (six repeats), putative
LtrCDC216_11.0030	11	4567	5490	1.151	1.019	0.097	0.049	0.894	background	ATP-binding cassette protein subfamily H, member 1, putative
LtrCDC216_11.0040	11	6203	7096	1.097	0.978	0.078	0.033	0.901	background	SNF2/RAD54 related DNA helicase, putative
LtrCDC216_11.0050	11	7680	10556	1.153	1.072	0.098	0.069	0.935	background	eukaryotic translation initiation factor 2-alpha kinase, putative
LtrCDC216_11.0060	11	11191	14886	1.016	0.943	0.048	0.018	0.935	background	GRIP domain containing protein, putative
LtrCDC216_11.0070	11	16318	20322	1.44	1.92	0.188	0.305	1.312	background	hypothetical protein, conserved
LtrCDC216_11.0080	11	21325	22002	0.799	0.513	-0.046	-0.213	0.682	background	MORN repeat, putative
LtrCDC216_11.0090	11	22720	24720	1.12	1.146	0.086	0.096	1.021	background	seryl-tRNA synthetase
LtrCDC216_11.0100	11	25676	27100	1.149	1.031	0.097	0.053	0.906	background	cdc2-related kinase 8, putative
LtrCDC216_11.0110	11	28692	29885	1.091	1.051	0.076	0.061	0.966	background	hypothetical protein, conserved
LtrCDC216_11.0120	11	30894	31448	1.002	0.977	0.042	0.032	0.977	background	NGG1 interacting factor 3-like protein
LtrCDC216_11.0130	11	33468	34307	1.111	1.106	0.083	0.081	0.996	background	cell cycle sequence binding phosphoprotein (RBP45), putative
LtrCDC216_11.0140	11	35361	36239	1.019	1.113	0.049	0.084	1.084	background	hypothetical protein, conserved
LtrCDC216_11.0150	11	37065	39722	1.167	1.202	0.103	0.115	1.028	background	hypothetical protein, conserved
LtrCDC216_11.0160	11	42074	45142	1.14	1.112	0.093	0.084	0.977	background	myotubularin-associated protein, putative
LtrCDC216_11.0170	11	45757	47910	1.034	1.005	0.055	0.043	0.974	background	cytoplasmic translation machinery associated protein, putative
LtrCDC216_11.0180	11	48521	49111	1.023	0.935	0.05	0.015	0.922	background	DEAD-boc ATP-dependent (RNA) helicase, putative
LtrCDC216_11.0190	11	49901	51730	1.133	1.164	0.091	0.102	1.025	background	hypothetical protein, conserved
LtrCDC216_11.0200	11	52479	53033	1.326	1.192	0.154	0.111	0.906	background	acidocalcisomal pyrophosphatase
LtrCDC216_11.0210	11	54060	55391	1.033	0.999	0.054	0.041	0.97	background	pterin-4-alpha-carbinolamine dehydratase, putative
LtrCDC216_11.0220	11	59370	59705	1.176	1.085	0.106	0.074	0.929	background	Rad51, putative
LtrCDC216_11.0230	11	60152	61912	1.145	1.155	0.095	0.099	1.008	background	proteasome alpha 7 subunit, putative
LtrCDC216_11.0240	11	62870	63613	1.219	1.193	0.12	0.112	0.98	background	Calcium/calmodulin-dependent protein kinase kinase, putative
LtrCDC216_11.0250	11	64954	67926	1.145	1.198	0.095	0.113	1.043	background	hypothetical protein, conserved
LtrCDC216_11.0260	11	69921	71705	1.305	1.319	0.148	0.152	1.01	background	NADH-cytochrome b5 reductase-like protein
LtrCDC216_11.0270	11	72470	73750	1.051	1.064	0.061	0.066	1.011	background	hypothetical protein, unknown function
LtrCDC216_11.0280	11	76830	78671	1.205	1.155	0.116	0.099	0.962	background	hypothetical protein, unknown function
LtrCDC216_11.0290	11	79498	80979	1.137	1.194	0.092	0.112	1.046	background	Sec20, putative
LtrCDC216_11.0300	11	81942	82631	1.118	1.123	0.086	0.087	1.004	background	hypothetical protein, conserved
LtrCDC216_11.0310	11	83126	89227	1.113	1.159	0.084	0.1	1.038	background	DNA repair and recombination helicase protein PIF2, putative
LtrCDC216_11.0320	11	92896	97653	1.168	1.145	0.103	0.095	0.982	background	PIF1 helicase-like protein, putative
LtrCDC216_11.0330	11	99856	103530	1.233	1.294	0.125	0.144	1.046	background	hypothetical protein, unknown function
LtrCDC216_11.0340	11	104943	106448	1.242	1.252	0.128	0.131	1.007	background	14-3-3 protein 2, putative
LtrCDC216_11.0350	11	107267	108028	1.155	1.224	0.099	0.122	1.055	background	Optic atrophy 3 protein (OPA3), putative
LtrCDC216_11.0360	11	110080	111264	1.191	1.063	0.111	0.066	0.901	background	hypothetical protein, conserved
LtrCDC216_11.0370	11	112479	114497	1.218	1.164	0.12	0.102	0.959	background	Domain of unknown function(DUF2779), putative
LtrCDC216_11.0380	11	116491	119895	1.087	1.14	0.074	0.093	1.045	background	hypothetical protein, conserved
LtrCDC216_11.0390	11	121235	122947	1.119	1.2	0.086	0.114	1.066	background	tubulin-tyrsoine ligase-like protein
LtrCDC216_11.0400	11	126717	130706	1.129	1.233	0.09	0.125	1.085	background	Nucleolar protein 89, putative
LtrCDC216_11.0410	11	132740	135280	1.138	1.205	0.093	0.116	1.054	background	regulator of chromatin condensation, putative
LtrCDC216_11.0420	11	136506	138830	1.156	1.13	0.099	0.09	0.979	background	hypothetical protein, conserved
LtrCDC216_11.0430	11	139719	142277	1.179	1.144	0.107	0.095	0.973	background	hypothetical protein, conserved
LtrCDC216_11.0440	11	143368	145128	1.073	1.082	0.069	0.073	1.008	background	DNA ligase, putative
LtrCDC216_11.0450	11	145917	148202	1.233	1.234	0.125	0.125	1.001	background	hypothetical protein, unknown function
LtrCDC216_11.0460	11	148695	150626	1.155	1.148	0.099	0.096	0.994	background	pumillio protein 10, putative
LtrCDC216_11.0470	11	151284	153539	1.226	1.266	0.123	0.135	1.03	background	hypothetical protein
LtrCDC216_11.0475	11	154394	156088	1.239	1.261	0.127	0.134	1.016	background	mRNA cap guanine-N7 methyltransferase, putative
LtrCDC216_11.5SRRNA.01	11	156787	156909	0.931	0.475	0.013	-0.24	0.558	background	tetratricopeptide repeat (TPR) protein
LtrCDC216_11.TRNALEU.01	11	156961	157042	0.651	0.159	-0.124	-0.587	0.345	depleted	hypothetical protein, conserved
LtrCDC216_11.TRNAALA.01	11	157116	157187	0.865	0.676	-0.015	-0.11	0.804	background	protein kinase, putative
LtrCDC216_11.TRNAGLY.01	11	157249	157319	0.964	0.775	0.027	-0.058	0.822	background	amino acid permease/transporter, putative
LtrCDC216_11.TRNAALA.02	11	162726	162797	1.075	0.821	0.07	-0.036	0.784	background	hypothetical protein, conserved
LtrCDC216_11.TRNALEU.02	11	162871	162952	0.62	0	-0.143	-1	0.139	depleted	Protein of unknown function (DUF563), putative
LtrCDC216_11.5SRRNA.02	11	163007	163126	0.7	0.229	-0.097	-0.483	0.411	depleted	nucleobase transporter
LtrCDC216_11.0480	11	165143	168325	0.9	0.518	0	-0.209	0.618	background	transcription modulator/accessory protein, putative
LtrCDC216_11.0490	11	169313	170536	1.197	1.031	0.113	0.053	0.872	background	argonaute like protein (pseudogene)
LtrCDC216_11.0500	11	171150	171548	1.082	1.03	0.073	0.053	0.956	background	cytochrome b5, putative
LtrCDC216_11.0510	11	174488	176224	1.145	0.994	0.095	0.039	0.879	background	3-methylcrotonoyl-CoA carboxylase beta subunit, putative
LtrCDC216_11.0520	11	179881	181596	1.088	0.91	0.075	0.004	0.85	background	Nucleolar protein 47, putative
LtrCDC216_11.0530	11	182941	185334	1.089	1.236	0.075	0.126	1.124	background	conserved protein, unknown function
LtrCDC216_11.0540	11	186129	188072	1.287	1.262	0.142	0.134	0.982	background	metallo-peptidase, Clan MF, Family M17
LtrCDC216_11.0550	11	189570	191222	1.173	1.109	0.105	0.082	0.95	background	metallo-peptidase, Clan MF, Family M17
LtrCDC216_11.0560	11	197303	201088	1.149	1.196	0.097	0.113	1.038	background	hypothetical protein, unknown function
LtrCDC216_11.0570	11	202367	203311	1.154	1.065	0.098	0.066	0.929	background	Protein Associated with Differentiation, putative
LtrCDC216_11.0580	11	205438	205866	1.056	1.182	0.063	0.108	1.109	background	Protein Associated with Differentiation, putative
LtrCDC216_11.0590	11	211337	213481	1.101	1.188	0.08	0.11	1.072	background	major facilitator superfamily, putative
LtrCDC216_11.0600	11	214447	216246	1.121	1.142	0.087	0.094	1.017	background	major facilitator superfamily, putative
LtrCDC216_11.0610	11	225383	228784	1.138	1.137	0.093	0.092	0.999	background	major facilitator superfamily, putative
LtrCDC216_11.0620	11	233088	233966	1.328	1.204	0.155	0.115	0.913	background	hypothetical protein, conserved in leishmania
LtrCDC216_11.0630	11	236568	238184	1.223	1.313	0.122	0.15	1.068	background	Ankyrin repeats (3 copies)/Ankyrin repeats (many copies), putative
LtrCDC216_11.0640	11	240423	246242	1.115	1.137	0.085	0.092	1.018	background	anion-transporting ATPase-like protein
LtrCDC216_11.0650	11	248247	250172	1.115	1.148	0.085	0.096	1.027	background	hypothetical protein, conserved
LtrCDC216_11.0660	11	253778	255739	1.102	1.071	0.08	0.069	0.974	background	PUF nine target 1
LtrCDC216_11.0670	11	257874	259664	0.635	0.734	-0.134	-0.079	1.135	background	hypothetical protein, conserved
LtrCDC216_11.0673	11	265113	266753	0.314	0.415	-0.383	-0.288	1.244	background	hypothetical protein, conserved
LtrCDC216_11.0675	11	272195	273835	0.304	0.352	-0.394	-0.345	1.119	background	hypothetical protein, conserved
LtrCDC216_11.0680	11	279357	280970	0.476	0.623	-0.24	-0.141	1.255	background	40S ribosomal protein S21, putative
LtrCDC216_11.0690	11	282145	282825	1.274	1.759	0.138	0.269	1.353	background	40S ribosomal protein S21, putative
LtrCDC216_11.0700	11	284651	285880	1.154	1.151	0.098	0.097	0.998	background	hypothetical protein, conserved
LtrCDC216_11.0710	11	287787	289457	1.099	1.061	0.079	0.065	0.968	background	MICOS complex subunit MIC16, putative
LtrCDC216_11.0720	11	292776	294737	1.086	1.197	0.074	0.113	1.094	background	hypothetical protein, conserved
LtrCDC216_11.0730	11	297254	301504	1.115	1.164	0.085	0.102	1.04	background	hypothetical protein, conserved
LtrCDC216_11.0740	11	302396	303730	1.13	1.195	0.09	0.112	1.053	background	hypothetical protein, conserved
LtrCDC216_11.0750	11	305399	306016	1.098	1.165	0.078	0.102	1.056	background	Alpha/beta hydrolase family, putative
LtrCDC216_11.0760	11	307626	308120	0.978	1.068	0.033	0.067	1.083	background	Alpha/beta hydrolase family, putative
LtrCDC216_11.0780	11	309350	309844	1.193	1.242	0.112	0.128	1.038	background	hypothetical protein, conserved
LtrCDC216_11.0790	11	312379	313149	1.153	1.222	0.098	0.121	1.055	background	kinesin, putative
LtrCDC216_11.0800	11	314633	315076	1.101	1.445	0.08	0.189	1.286	background	START domain containing protein, putative
LtrCDC216_11.0810	11	315768	318695	1.193	1.219	0.112	0.12	1.02	background	hypothetical protein, conserved
LtrCDC216_11.0820	11	320717	322147	0.883	0.825	-0.007	-0.034	0.941	background	60S ribosomal protein L24, putative
LtrCDC216_11.0830	11	328779	333008	1.16	1.154	0.1	0.098	0.995	background	ATPase, putative
LtrCDC216_11.0840	11	335614	336747	1.154	1.268	0.098	0.136	1.091	background	Short C-terminal domain/PUB domain containing protein, putative
LtrCDC216_11.0850	11	339350	340798	1.038	1.08	0.056	0.072	1.037	background	hypothetical protein, conserved
LtrCDC216_11.0860	11	342209	347686	1.142	1.143	0.094	0.094	1.001	background	hypothetical protein, unknown function
LtrCDC216_11.0870	11	349449	353903	1.209	1.233	0.117	0.125	1.018	background	hypothetical protein, conserved
LtrCDC216_11.0880	11	360445	361434	1.171	1.089	0.104	0.075	0.935	background	40S ribosomal protein S5
LtrCDC216_11.0890	11	365872	368928	1.152	1.146	0.098	0.096	0.995	background	40S ribosomal protein S5
LtrCDC216_11.0900	11	370331	370903	0.992	0.99	0.038	0.037	0.998	background	HIT zinc finger, putative
LtrCDC216_11.0910	11	372728	377386	1.213	1.238	0.118	0.126	1.019	background	adaptin-related protein-like protein
LtrCDC216_11.0920	11	378116	379891	1.247	1.189	0.129	0.11	0.957	background	pyruvate phosphate dikinase, putative
LtrCDC216_11.TRNAMET.01	11	381342	381414	1.189	0.867	0.11	-0.015	0.75	background	inositol-1,4,5-trisphosphate (IP3) 5-phosphatase, putative
LtrCDC216_11.TRNAARG.01	11	381491	381562	1.05	0.494	0.061	-0.226	0.517	background	hypothetical protein, conserved
LtrCDC216_11.5SRRNA.03	11	381622	381740	0.684	0.086	-0.106	-0.73	0.237	depleted	hypothetical protein, conserved
LtrCDC216_11.0930	11	382709	384055	1.078	0.78	0.071	-0.056	0.747	background	hypothetical protein, conserved
LtrCDC216_11.0940	11	385180	389610	1.23	1.232	0.124	0.125	1.002	background	protein transport protein SEC61 subunit alpha, putative
LtrCDC216_11.0950	11	391934	393475	1.075	1.134	0.07	0.091	1.05	background	hypothetical protein
LtrCDC216_11.0960	11	395081	395653	1.037	1.079	0.056	0.072	1.037	background	hypothetical protein
LtrCDC216_11.0970	11	396948	397520	1.085	0.944	0.074	0.019	0.881	background	palmitoyl acyltransferase 7, putative
LtrCDC216_11.0980	11	398703	400157	1.148	1.227	0.096	0.123	1.063	background	palmitoyl acyltransferase 7, putative
LtrCDC216_11.0990	11	401952	404924	1.135	1.138	0.092	0.093	1.002	background	Lanosterol 14-alpha demethylase
LtrCDC216_11.1000	11	407502	410246	1.171	1.216	0.104	0.119	1.035	background	60S ribosomal protein L28, putative
LtrCDC216_11.1010	11	412372	414438	1.109	1.23	0.082	0.124	1.1	background	hypothetical protein, conserved
LtrCDC216_11.1020	11	418503	424133	1.114	1.131	0.084	0.09	1.014	background	60S ribosomal protein L28, putative
LtrCDC216_11.1030	11	425050	425856	1.135	1.076	0.092	0.07	0.952	background	protein transport protein SEC31, putative
LtrCDC216_11.1040	11	435829	438609	1.174	1.155	0.105	0.099	0.985	background	eukaryotic release factor 3, putative
LtrCDC216_11.1050	11	442810	444270	1.02	1.034	0.049	0.055	1.012	background	60Kd inner membrane protein, putative
LtrCDC216_11.1060	11	448984	452289	1.096	1.134	0.078	0.091	1.032	background	40S ribosomal protein S15A, putative
LtrCDC216_11.1070	11	453491	454210	1.015	0.955	0.047	0.023	0.946	background	Organic solute transporter Ostalpha, putative
LtrCDC216_11.1080	11	456256	458139	1.087	1.055	0.074	0.063	0.973	background	SKP1-like protein
LtrCDC216_11.1090	11	460549	461904	1.006	1.126	0.044	0.088	1.108	background	ATP-binding cassette protein subfamily A, member 2, putative
LtrCDC216_11.1100	11	464294	465733	1.032	1.166	0.054	0.102	1.118	background	ABC transporter-like protein
LtrCDC216_11.1110	11	468817	469260	1.176	1.463	0.106	0.194	1.225	background	ATP-binding cassette protein subfamily A, member 3, putative
LtrCDC216_11.1120	11	470536	471549	1.062	1.15	0.065	0.097	1.076	background	ATP-binding cassette protein subfamily A, member 4, putative
LtrCDC216_11.1130	11	472580	473023	1.296	1.262	0.145	0.134	0.976	background	ABC transporter-like protein
LtrCDC216_11.1160	11	474571	478047	1.126	1.095	0.088	0.077	0.975	background	ATP-binding cassette protein subfamily A, member 5, putative
LtrCDC216_11.1170	11	480527	482818	1.081	1.152	0.072	0.098	1.06	background	tatD related deoxyribonuclease, putative
LtrCDC216_11.1180	11	484751	486076	1.032	1.108	0.054	0.082	1.067	background	ATP-binding cassette protein subfamily A, member 6, putative
LtrCDC216_11.1190	11	488611	489003	1.416	1.272	0.181	0.137	0.905	background	hypothetical protein, conserved
LtrCDC216_11.1200	11	490655	492733	1.039	1.136	0.057	0.092	1.085	background	hypothetical protein, conserved
LtrCDC216_11.1210	11	494082	494633	0.924	0.915	0.01	0.006	0.991	background	hypothetical protein, conserved
LtrCDC216_11.1220	11	500104	505434	1.091	1.681	0.076	0.251	1.495	background	Flagellar-associated PapD-like, putative
LtrCDC216_11.1230	11	507789	508810	0.769	1.127	-0.061	0.089	1.412	background	Nodulin-like/Major Facilitator Superfamily, putative
LtrCDC216_11.1240	11	510352	516078	1.148	2.317	0.096	0.383	1.937	amplified	hypothetical protein, conserved
LtrCDC216_11.1250	11	520967	526297	1.104	1.738	0.081	0.264	1.527	amplified	ribosomal protein L4/L1 family, putative
LtrCDC216_11.1260	11	528430	529703	0.789	1.335	-0.051	0.157	1.614	amplified	tRNA pseudouridine synthase D (TruD), putative
LtrCDC216_11.1270	11	531133	536517	1.024	1.067	0.051	0.067	1.038	background	Variant SH3 domain containing protein, putative
LtrCDC216_11.1280	11	542425	543516	0.953	1.075	0.022	0.07	1.116	background	5S(M5) ribosomal RNA
LtrCDC216_11.1290	11	545392	551310	0.997	1.026	0.04	0.052	1.026	background	5S(M5) ribosomal RNA
LtrCDC216_11.1300	11	554242	554802	1.014	1.232	0.047	0.125	1.196	background	5S(M5) ribosomal RNA
LtrCDC216_11.1310	11	555737	556945	1.039	1.092	0.057	0.076	1.047	background	tRNA-Ala
LtrCDC216_11.1320	11	557780	559114	1.102	1.092	0.08	0.076	0.992	background	tRNA-Ala
LtrCDC216_11.1330	11	560461	565776	1.008	1.093	0.045	0.077	1.077	background	tRNA-Arg
LtrCDC216_11.1340	11	566725	568608	1.032	0.989	0.054	0.037	0.962	background	tRNA-Gly
LtrCDC216_11.1350	11	570858	571577	1.162	1.351	0.101	0.162	1.15	background	tRNA-Leu
LtrCDC216_11.1360	11	572357	573733	1.051	1.196	0.061	0.113	1.126	background	tRNA-Leu
LtrCDC216_11.1370	11	575850	577706	1.059	1.285	0.064	0.141	1.195	background	tRNA-Met
LtrCDC216_11.1380	11	578961	580121	1.068	1.178	0.067	0.107	1.094	background	translation initiation factor EIF-2b alpha subunit, putative
LtrCDC216_12.0010	12	1859	3735	0.689	0.343	-0.103	-0.354	0.561	background	PITH domain-containing protein
LtrCDC216_12.0020	12	4151	4798	1.059	0.889	0.064	-0.005	0.853	background	proteasome beta-1 subunit, putative
LtrCDC216_12.0030	12	5193	6044	1.287	1.132	0.142	0.091	0.888	background	Mitochondrial SSU ribosomal protein 29, putative
LtrCDC216_12.0040	12	6585	8081	1.093	1.039	0.077	0.057	0.955	background	hypothetical protein, conserved
LtrCDC216_12.0045	12	8682	9005	1.126	0.988	0.088	0.037	0.887	background	kinetoplastid-specific phospho-protein phosphatase, putative
LtrCDC216_12.0050	12	9360	10631	1.166	1.062	0.102	0.065	0.918	background	ribonuclease mar1
LtrCDC216_12.0060	12	11448	12026	0.953	0.802	0.022	-0.045	0.857	background	hypothetical protein, conserved
LtrCDC216_12.0070	12	12919	14646	1.281	1.335	0.14	0.157	1.039	background	hypothetical protein, conserved
LtrCDC216_12.0075	12	15393	15665	1.044	1.03	0.058	0.053	0.988	background	kinetoplastid kinetochore protein 6, putative
LtrCDC216_12.0080	12	16159	16776	1.121	1.214	0.087	0.119	1.076	background	hypothetical protein, conserved
LtrCDC216_12.0090	12	17341	18786	1.166	1.281	0.102	0.14	1.091	background	Plus-3 domain/Zinc finger, C3HC4 type (RING finger), putative
LtrCDC216_12.0100	12	22877	23749	1.275	1.02	0.138	0.049	0.815	background	hypothetical protein, conserved
LtrCDC216_12.0110	12	25542	28232	1.094	1.125	0.077	0.088	1.026	background	hypothetical protein, conserved
LtrCDC216_12.0120	12	29408	33538	1.131	1.103	0.09	0.08	0.977	background	Cell division protein kinase, putative
LtrCDC216_12.0130	12	37431	39182	1.139	1.166	0.093	0.102	1.022	background	hypothetical protein, conserved
LtrCDC216_12.0140	12	42149	43531	1.186	1.081	0.109	0.072	0.918	background	leucine-rich repeat protein, putative
LtrCDC216_12.0150	12	45064	48996	1.27	1.263	0.137	0.134	0.995	background	dolichyl-P-Man:GDP-Man5GlcNAc2-PP-dolichyl alpha-1,2-mannosyltransferase, putative
LtrCDC216_12.0160	12	49885	52353	1.216	1.188	0.119	0.11	0.979	background	hypothetical protein, conserved
LtrCDC216_12.0170	12	54029	55231	1.182	1.032	0.108	0.054	0.883	background	hypothetical protein, conserved
LtrCDC216_12.0180	12	55914	58643	1.166	1.165	0.102	0.102	0.999	background	ubiquitin hydrolase, putative
LtrCDC216_12.0190	12	59661	64532	1.219	1.255	0.12	0.132	1.027	background	hypothetical protein, unknown function
LtrCDC216_12.0200	12	67484	70717	1.201	1.252	0.114	0.131	1.039	background	proteasome regulatory ATPase subunittcc1l8.3, putative
LtrCDC216_12.0210	12	72525	73760	1.08	1.283	0.072	0.141	1.172	background	glyoxalase II, putative
LtrCDC216_12.0220	12	74559	75446	1.032	1.053	0.054	0.062	1.019	background	hypothetical protein, conserved
LtrCDC216_12.0230	12	76740	81497	1.167	1.175	0.103	0.106	1.006	background	hypothetical protein, unknown function
LtrCDC216_12.0240	12	81928	84042	1.192	1.254	0.111	0.132	1.048	background	cysteinyl-tRNA synthetase, putative
LtrCDC216_12.0250	12	86495	88849	1.314	1.245	0.15	0.129	0.951	background	Helicase associated domain (HA2), putative
LtrCDC216_12.0260	12	92154	100871	1.275	1.298	0.138	0.146	1.017	background	hypothetical protein, conserved
LtrCDC216_12.0270	12	101633	103342	1.375	1.444	0.169	0.189	1.047	background	ornithine decarboxylase, putative
LtrCDC216_12.0280	12	104356	106479	1.201	1.189	0.114	0.11	0.991	background	hypothetical protein, unknown function
LtrCDC216_12.0290	12	111506	116359	1.294	1.352	0.144	0.162	1.042	background	hypothetical protein, conserved
LtrCDC216_12.0300	12	116757	122453	1.24	1.327	0.127	0.154	1.065	background	hypothetical protein, conserved
LtrCDC216_12.0310	12	122848	124782	1.278	1.24	0.139	0.127	0.972	background	Myotubularin-related protein, putative
LtrCDC216_12.0320	12	126625	136365	1.301	1.303	0.146	0.147	1.001	background	hypothetical protein, unknown function
LtrCDC216_12.0330	12	139121	141694	1.385	1.321	0.172	0.153	0.957	background	hypothetical protein, unknown function
LtrCDC216_12.0340	12	142795	149406	1.191	1.199	0.111	0.114	1.006	background	CCR4-NOT transcription complex subunit 2, putative
LtrCDC216_12.0350	12	152052	153740	1.161	1.189	0.101	0.11	1.022	background	Glutathione S-transferase, N-terminal domain containing protein, putative
LtrCDC216_12.0360	12	155747	156859	1.248	1.279	0.13	0.14	1.023	background	hypothetical protein, conserved
LtrCDC216_12.0370	12	158790	159743	1.242	1.198	0.128	0.113	0.967	background	pumillio protein 4, putative
LtrCDC216_12.0380	12	165735	170117	1.293	1.295	0.144	0.145	1.001	background	hypothetical protein, conserved
LtrCDC216_12.0390	12	171270	172520	1.309	1.36	0.149	0.164	1.036	background	3'-nucleotidase/nuclease, putative
LtrCDC216_12.0400	12	173959	175104	1.11	1.117	0.083	0.085	1.006	background	hypothetical protein
LtrCDC216_12.0405	12	177457	178689	1.43	1.323	0.185	0.153	0.93	background	Eukaryotic protein of unknown function (DUF866), putative
LtrCDC216_12.0410	12	180316	180801	1.324	1.243	0.154	0.128	0.943	background	Iron-containing alcohol dehydrogenase, putative
LtrCDC216_12.0420	12	182676	183101	1.128	1.26	0.089	0.134	1.107	background	hypothetical protein, conserved
LtrCDC216_12.0430	12	183739	185859	1.249	1.263	0.13	0.134	1.01	background	hypothetical protein, conserved
LtrCDC216_12.0440	12	186884	189016	1.35	1.318	0.161	0.152	0.978	background	hypothetical protein, conserved
LtrCDC216_12.0450	12	190356	193814	1.19	1.243	0.111	0.128	1.041	background	hypothetical protein, unknown function
LtrCDC216_12.0460	12	200747	203104	1.277	1.217	0.139	0.12	0.956	background	hypothetical protein, unknown function
LtrCDC216_12.0470	12	214308	216683	1.237	1.272	0.126	0.137	1.026	background	hypothetical protein, unknown function
LtrCDC216_12.0480	12	224933	227110	1.34	1.236	0.158	0.126	0.928	background	hypothetical protein, unknown function
LtrCDC216_12.0490	12	251645	252595	1.183	1.113	0.108	0.084	0.945	background	hypothetical protein, unknown function
LtrCDC216_12.0500	12	258497	262927	1.29	1.243	0.143	0.128	0.966	background	hypothetical protein, unknown function
LtrCDC216_12.0510	12	279282	282251	1.171	0.947	0.104	0.02	0.824	background	hypothetical protein, unknown function
LtrCDC216_12.0520	12	292753	293166	0.898	0.451	-0.001	-0.259	0.552	background	WW domain containing protein, putative
LtrCDC216_12.0530	12	293730	295547	0.999	0.917	0.041	0.007	0.925	background	vacuolar ATP synthase subunit, putative
LtrCDC216_12.0540	12	296576	297079	1.578	1.462	0.225	0.194	0.931	background	glucose-6-phosphate isomerase
LtrCDC216_12.0550	12	299573	302071	1.292	1.335	0.144	0.157	1.031	background	Present in the outer mitochondrial membrane proteome 18
LtrCDC216_12.0560	12	305395	309504	1.29	1.246	0.143	0.129	0.968	background	hypothetical protein, unknown function
LtrCDC216_12.0570	12	310815	317786	1.234	1.183	0.125	0.108	0.962	background	hypothetical protein, conserved
LtrCDC216_12.0590	12	322724	328507	1.248	1.258	0.13	0.133	1.007	background	Fusaric acid resistance protein-like, putative
LtrCDC216_12.0600	12	330247	331806	1.237	1.192	0.126	0.111	0.966	background	Fusaric acid resistance protein-like, putative
LtrCDC216_12.0610	12	333132	336401	1.322	1.352	0.153	0.162	1.021	background	hypothetical protein, conserved
LtrCDC216_12.0620	12	337480	341892	1.412	1.417	0.18	0.181	1.003	background	TPR repeat, putative
LtrCDC216_12.0630	12	343177	344670	1.307	1.307	0.148	0.148	1	background	hypothetical protein, conserved
LtrCDC216_12.0640	12	346619	348862	1.408	1.452	0.178	0.191	1.029	background	alanine aminotransferase
LtrCDC216_12.0650	12	351234	353690	1.231	1.269	0.124	0.136	1.029	background	primase 2, putative
LtrCDC216_12.0660	12	355708	358572	1.244	1.258	0.128	0.133	1.01	background	hypothetical protein, conserved
LtrCDC216_12.0670	12	363897	364928	1.44	1.353	0.188	0.162	0.944	background	ser/thr protein phosphatase, putative
LtrCDC216_12.0680	12	367308	368606	1.387	1.353	0.172	0.162	0.977	background	cytochrome oxidase subunit IV, putative
LtrCDC216_12.0690	12	369810	370310	1.186	1.102	0.109	0.08	0.935	background	Bardet-Biedl syndrome 5 protein
LtrCDC216_12.0700	12	371325	373865	1.232	1.278	0.125	0.139	1.035	background	hypothetical protein, conserved
LtrCDC216_12.0710	12	375213	375539	0.868	0.927	-0.014	0.012	1.061	background	hypothetical protein, conserved
LtrCDC216_12.0860	12	382553	384883	1.882	2.614	0.297	0.434	1.369	background	Protein of unknown function (DUF962), putative
LtrCDC216_12.0715	12	388516	389964	0.971	1.101	0.03	0.08	1.121	background	hypothetical protein, conserved
LtrCDC216_12.0980	12	391810	392967	0.07	0.114	-0.77	-0.67	1.259	background	surface antigen protein 2, putative
LtrCDC216_12.0990	12	397712	399544	2.49	2.415	0.413	0.401	0.971	background	surface antigen protein, putative
LtrCDC216_12.1000	12	401990	403147	0.22	0.312	-0.495	-0.385	1.288	background	surface antigen protein 2, putative
LtrCDC216_12.0867	12	405110	406486	0.36	0.494	-0.337	-0.226	1.291	background	surface antigen protein 2, putative
LtrCDC216_12.0870	12	407249	408892	0.395	0.815	-0.305	-0.039	1.848	amplified	surface antigen protein 2, putative
LtrCDC216_12.0890	12	414606	415793	0.944	1.883	0.019	0.297	1.899	amplified	hypothetical protein, conserved
LtrCDC216_12.0895	12	417800	419248	1.613	2.03	0.234	0.328	1.243	background	surface antigen protein 2 precursor
LtrCDC216_12.0910	12	421097	422635	6.554	5.149	0.823	0.72	0.789	background	hypothetical protein, conserved
LtrCDC216_12.0905	12	424497	425792	3.358	5.185	0.539	0.723	1.528	amplified	promastigote surface antigen protein 2 PSA2
LtrCDC216_12.1005	12	427116	428027	2.638	4.166	0.437	0.63	1.558	amplified	hypothetical protein, conserved
LtrCDC216_12.1015	12	429396	430664	0	0	-1	-1	1	background	surface antigen protein 2, putative
LtrCDC216_12.0920	12	433739	435277	6.784	5.365	0.838	0.738	0.794	background	hypothetical protein, conserved
LtrCDC216_12.0930	12	439494	440942	4.574	5.947	0.67	0.782	1.294	background	surface antigen protein 2, putative
LtrCDC216_12.0940	12	442787	443944	0.074	0.091	-0.759	-0.719	1.098	background	surface antigen protein, putative
LtrCDC216_12.0950	12	445909	447357	2.083	2.555	0.339	0.424	1.216	background	hypothetical protein, conserved (fragment)
LtrCDC216_12.0960	12	449204	451210	0.305	0.354	-0.393	-0.343	1.121	background	surface antigen protein 2, putative
LtrCDC216_12.0970	12	453173	454927	1.364	2.122	0.166	0.347	1.518	amplified	hypothetical protein, unknown function
LtrCDC216_12.1060	12	455108	456790	10.072	13.022	1.007	1.118	1.29	background	hypothetical protein
LtrCDC216_12.1070	12	464061	466175	1.614	2.22	0.234	0.365	1.354	background	promastigote surface antigen 38S
LtrCDC216_12.0755	12	468337	470049	0.205	0.253	-0.516	-0.452	1.157	background	hypothetical protein, conserved
LtrCDC216_12.0760	12	471517	473280	1.158	2.391	0.1	0.396	1.98	amplified	hypothetical protein
LtrCDC216_12.0770	12	475257	476705	1.088	1.409	0.075	0.179	1.27	background	promastigote surface antigen protein PSA
LtrCDC216_12.0780	12	478552	479679	0.048	0.109	-0.83	-0.68	1.412	background	promastigote surface antigen protein PSA
LtrCDC216_12.0765	12	484652	486370	0.196	0.296	-0.529	-0.402	1.338	background	hypothetical protein, conserved
LtrCDC216_12.0800	12	488501	489934	0.746	1.023	-0.073	0.05	1.327	background	promastigote surface antigen protein 2 PSA2
LtrCDC216_12.0810	12	491781	492938	0.13	0.234	-0.638	-0.476	1.452	background	hypothetical protein, conserved
LtrCDC216_12.0820	12	494903	496351	0.327	0.702	-0.37	-0.096	1.878	amplified	surface antigen protein 2, putative
LtrCDC216_12.0830	12	498186	500132	0.516	0.683	-0.21	-0.106	1.271	background	hypothetical protein, conserved
LtrCDC216_12.0840	12	502115	503059	1.854	2.036	0.291	0.33	1.093	background	promastigote surface antigen protein 2 PSA2
LtrCDC216_12.0850	12	505413	507302	2.701	3.521	0.447	0.559	1.293	background	surface antigen protein, putative
LtrCDC216_12.0880	12	510360	511430	0	0	-1	-1	1	background	hypothetical protein
LtrCDC216_12.0740	12	514444	516726	1.518	2.46	0.209	0.408	1.582	amplified	promastigote surface antigen protein 2 PSA2
LtrCDC216_12.0885	12	518292	519362	0	0	-1	-1	1	background	surface antigen protein 2, putative
LtrCDC216_12.0730	12	522368	524011	0.646	1.142	-0.127	0.094	1.665	amplified	hypothetical protein, unknown function
LtrCDC216_12.0995	12	524980	526656	0.449	0.486	-0.26	-0.232	1.067	background	surface antigen protein, putative
LtrCDC216_12.1020	12	529861	531471	2.186	3.169	0.359	0.514	1.43	background	hypothetical protein, conserved
LtrCDC216_12.1030	12	535641	536948	1.659	1.722	0.245	0.261	1.036	background	surface antigen protein, putative
LtrCDC216_12.1040	12	538780	540462	4.044	6.607	0.617	0.827	1.618	amplified	hypothetical protein, conserved
LtrCDC216_12.1050	12	544266	545585	22.25	27.522	1.349	1.441	1.236	background	surface antigen protein, putative
LtrCDC216_12.1090	12	547351	548880	2.582	3.376	0.428	0.541	1.296	background	surface antigen protein 2, putative
LtrCDC216_12.1100	12	554651	559735	1.218	1.169	0.12	0.103	0.963	background	surface antigen protein, putative
LtrCDC216_12.1110	12	560415	562364	1.195	1.234	0.112	0.125	1.03	background	hypothetical protein, conserved
LtrCDC216_12.1120	12	565041	568925	1.235	1.297	0.125	0.145	1.046	background	DnaJ domain containing protein, putative
LtrCDC216_12.1125	12	571845	572693	0.941	1.083	0.017	0.073	1.136	background	Flagellum attachment zone protein 2
LtrCDC216_12.1130	12	573388	574545	1.081	1.156	0.072	0.099	1.064	background	N-acyl-L-amino acid amidohydrolase
LtrCDC216_12.1140	12	578880	581366	1.186	1.212	0.109	0.118	1.02	background	Activating nitroreductase NTR2
LtrCDC216_12.1150	12	586708	590070	1.173	1.259	0.105	0.133	1.068	background	n-ethylmaleimide reductase-like protein
LtrCDC216_12.1160	12	591769	594612	1.182	1.285	0.108	0.141	1.08	background	hypothetical protein, unknown function
LtrCDC216_12.1170	12	596806	598980	1.108	1.255	0.082	0.132	1.122	background	Putative integral membrane protein conserved region (DUF2404), putative
LtrCDC216_12.1180	12	599882	602518	1.125	1.176	0.088	0.106	1.042	background	Putative integral membrane protein conserved region (DUF2404), putative
LtrCDC216_12.1190	12	604235	609058	1.213	1.259	0.118	0.133	1.035	background	hypothetical protein, conserved
LtrCDC216_12.1200	12	610907	612493	1.055	1.024	0.063	0.051	0.973	background	ABC transporter, putative
LtrCDC216_12.1210	12	618096	621116	1.022	1.134	0.05	0.091	1.1	background	hypothetical protein, unknown function
LtrCDC216_12.1220	12	622919	627142	1.112	1.21	0.084	0.117	1.081	background	hypothetical protein, conserved
LtrCDC216_12.1230	12	630259	631257	1.207	1.287	0.116	0.142	1.061	background	WD repeat and HMG-box DNA-binding protein, putative
LtrCDC216_12.1240	12	631818	634424	1.126	1.11	0.088	0.083	0.987	background	SNARE associated Golgi protein, putative
LtrCDC216_12.1250	12	636454	640569	1.142	1.178	0.094	0.107	1.029	background	hypothetical protein, unknown function
LtrCDC216_12.1260	12	641806	643110	1.042	1.15	0.058	0.097	1.095	background	puromycin-sensitive aminopeptidase-like protein
LtrCDC216_12.1270	12	645995	647101	0.995	0.873	0.039	-0.012	0.889	background	hypothetical protein, conserved
LtrCDC216_12.1280	12	648543	650507	0.977	1.171	0.032	0.104	1.18	background	arginine N-methyltransferase-like protein
LtrCDC216_12.1290	12	651550	652191	0.889	0.932	-0.005	0.014	1.043	background	hypothetical protein, unknown function
LtrCDC216_12.1300	12	652656	654524	1.091	1.106	0.076	0.081	1.013	background	hypothetical protein, conserved
LtrCDC216_12.1305	12	655572	655937	0.773	0.817	-0.059	-0.038	1.05	background	SET domain containing protein, putative
LtrCDC216_12.1310	12	656716	659328	1.105	1.17	0.081	0.104	1.054	background	hypothetical protein, conserved
LtrCDC216_12.1320	12	660011	662926	1.086	1.244	0.074	0.128	1.133	background	FAM91 N-terminus/FAM91 C-terminus, putative
LtrCDC216_12.1330	12	663848	665710	1.16	1.205	0.1	0.116	1.036	background	Vacuolar sorting protein 39 domain 1/Vacuolar sorting protein 39 domain 2, putative
LtrCDC216_12.1340	12	670586	671902	1.037	1.227	0.056	0.123	1.167	background	Alpha/beta hydrolase domain-containing protein
LtrCDC216_13.0010	13	1923	3875	1.177	1.115	0.106	0.085	0.951	background	hypothetical protein, conserved
LtrCDC216_13.0020	13	5465	6640	1.218	1.116	0.12	0.085	0.923	background	hypothetical protein, conserved
LtrCDC216_13.0030	13	7259	7864	1.189	1.192	0.11	0.111	1.002	background	cis-prenyltransferase-like protein
LtrCDC216_13.0040	13	8690	9736	1.188	1.102	0.11	0.08	0.933	background	hypothetical protein, conserved
LtrCDC216_13.0050	13	10292	11182	1.152	1.147	0.098	0.096	0.996	background	hypothetical protein, conserved
LtrCDC216_13.0060	13	11913	13298	1.142	1.152	0.094	0.098	1.008	background	ribonuclease HII, putative
LtrCDC216_13.0070	13	14171	14761	1.063	1.18	0.066	0.107	1.101	background	hypothetical protein, conserved
LtrCDC216_13.0080	13	15528	19817	1.132	1.049	0.091	0.06	0.933	background	hypothetical protein, unknown function
LtrCDC216_13.0090	13	23388	24899	1.183	1.207	0.108	0.116	1.019	background	mitochondrial DNA polymerase I protein B, putative
LtrCDC216_13.0100	13	29247	30461	1.079	1.08	0.072	0.072	1.001	background	metallo-peptidase, Clan MA(E) Family M32
LtrCDC216_13.0110	13	31273	32331	1.078	1.062	0.071	0.065	0.986	background	hypothetical protein, unknown function
LtrCDC216_13.0120	13	33513	33983	1.14	1.181	0.093	0.108	1.033	background	SURF1 family, putative
LtrCDC216_13.0130	13	38118	40307	1.098	1.191	0.078	0.111	1.078	background	hypothetical protein, conserved
LtrCDC216_13.0140	13	41431	42195	1.096	1.122	0.078	0.087	1.022	background	Kinesin-13 2
LtrCDC216_13.0150	13	42853	44274	1.082	1.139	0.073	0.093	1.048	background	hypothetical protein, conserved
LtrCDC216_13.0160	13	46572	48080	1.062	0.969	0.065	0.029	0.92	background	hypothetical protein, conserved
LtrCDC216_13.0170	13	49101	50972	1.16	1.169	0.1	0.103	1.007	background	protein kinase A regulatory subunit
LtrCDC216_13.0180	13	51565	52764	1.091	1.07	0.076	0.068	0.982	background	MOZ/SAS family acetyltransferase, putative
LtrCDC216_13.0190	13	57810	58556	1.13	1.124	0.09	0.088	0.995	background	Tetratricopeptide repeat, putative
LtrCDC216_13.0200	13	62085	64349	1.042	1.114	0.058	0.084	1.063	background	hypothetical protein, unknown function
LtrCDC216_13.0210	13	67027	69027	1.138	1.194	0.093	0.112	1.045	background	Lipase (class 3), putative
LtrCDC216_13.0220	13	70688	71326	1.18	1.324	0.107	0.154	1.113	background	Triglyceride lipase, putative
LtrCDC216_13.0230	13	73049	74311	1.191	1.163	0.111	0.101	0.978	background	ras-related protein RAB5B, putative
LtrCDC216_13.0240	13	76031	78778	1.237	1.316	0.126	0.151	1.059	background	zinc-RING finger domain containing protein, putative
LtrCDC216_13.0250	13	79418	81019	1.212	1.109	0.118	0.082	0.921	background	Domain of unknown function (DUF4200), putative
LtrCDC216_13.0260	13	81530	82312	1.186	1.176	0.109	0.106	0.992	background	Nucleoporin NUP48
LtrCDC216_13.0270	13	85224	90926	1.169	1.186	0.103	0.109	1.013	background	N-acetyltransferase subunit ARD1, putative
LtrCDC216_13.0280	13	91772	93127	1.2	1.005	0.114	0.043	0.85	background	hypothetical protein, conserved
LtrCDC216_13.0290	13	94047	95402	1.169	0.958	0.103	0.024	0.834	background	alpha tubulin
LtrCDC216_13.0300	13	96322	97677	1.192	1.021	0.111	0.05	0.868	background	alpha tubulin
LtrCDC216_13.0310	13	98597	99952	1.127	0.948	0.089	0.02	0.854	background	alpha tubulin
LtrCDC216_13.0320	13	100872	102227	1.148	0.939	0.096	0.017	0.833	background	alpha tubulin
LtrCDC216_13.0330	13	103147	104502	1.088	0.86	0.075	-0.018	0.808	background	alpha tubulin
LtrCDC216_13.0340	13	105422	106777	1.115	0.976	0.085	0.032	0.886	background	alpha tubulin
LtrCDC216_13.0350	13	107697	109052	1.227	1.012	0.123	0.046	0.838	background	alpha tubulin
LtrCDC216_13.0360	13	109972	111327	1.113	0.935	0.084	0.015	0.853	background	alpha tubulin
LtrCDC216_13.0370	13	112248	113603	1.124	1.019	0.088	0.049	0.914	background	alpha tubulin
LtrCDC216_13.0380	13	114524	115879	1.317	1.019	0.151	0.049	0.79	background	alpha tubulin
LtrCDC216_13.0390	13	116800	118155	1.321	1.112	0.153	0.084	0.853	background	alpha tubulin
LtrCDC216_13.0400	13	118818	124913	1.173	1.18	0.105	0.107	1.005	background	alpha tubulin
LtrCDC216_13.0410	13	125963	129253	1.168	1.133	0.103	0.091	0.972	background	Sister chromatid cohesion C-terminus, putative
LtrCDC216_13.0420	13	129881	131890	1.136	1.104	0.092	0.081	0.974	background	hypothetical protein, conserved
LtrCDC216_13.0430	13	132922	134697	1.229	1.097	0.124	0.078	0.901	background	long-chain-fatty-acid-CoA ligase, putative
LtrCDC216_13.0440	13	136798	140070	0.94	0.638	0.017	-0.132	0.71	background	Flagellar radial spoke protein 4/6
LtrCDC216_13.0450	13	141985	142350	0.84	0.617	-0.027	-0.144	0.763	background	mitogen-activated protein kinase kinase 2
LtrCDC216_13.0460	13	148029	149522	0.444	0	-0.264	-1	0.184	depleted	hypothetical protein, conserved
LtrCDC216_13.0470	13	150729	152594	1.073	0.682	0.069	-0.107	0.667	background	hypothetical protein, conserved
LtrCDC216_13.0480	13	153310	155586	1.159	0.925	0.1	0.011	0.814	background	hypothetical protein, conserved
LtrCDC216_13.0490	13	156993	158531	1.226	1.215	0.123	0.119	0.992	background	TATA element modulatory factor 1 TATA binding, putative
LtrCDC216_13.0500	13	160480	166950	1.138	1.167	0.093	0.103	1.023	background	Histidine phosphatase superfamily (branch 1), putative
LtrCDC216_13.0510	13	167677	168576	1.025	1.255	0.051	0.132	1.204	background	ATP-dependent RNA helicase, putative
LtrCDC216_13.0520	13	169199	170035	1.222	1.251	0.121	0.131	1.022	background	hypothetical protein, conserved
LtrCDC216_13.0530	13	172587	176294	1.174	1.251	0.105	0.131	1.06	background	Protein of unknown function (DUF1014), putative
LtrCDC216_13.0540	13	177144	177740	1.17	1.09	0.104	0.076	0.937	background	hypothetical protein, conserved
LtrCDC216_13.0550	13	178665	180677	1.115	1.124	0.085	0.088	1.007	background	hypothetical protein, conserved
LtrCDC216_13.0560	13	181906	182502	1.255	1.153	0.132	0.098	0.925	background	Uncharacterized ACR, COG1678, putative
LtrCDC216_13.0570	13	183714	184139	0.93	1.104	0.013	0.081	1.169	background	60S ribosomal protein L18, putative
LtrCDC216_13.0580	13	186761	192313	1.283	1.291	0.141	0.143	1.006	background	40S ribosomal protein S12, putative
LtrCDC216_13.0590	13	193386	194363	1.168	1.189	0.103	0.11	1.017	background	hypothetical protein, conserved
LtrCDC216_13.0600	13	195186	196079	1.139	1.207	0.093	0.116	1.055	background	hypothetical protein, conserved
LtrCDC216_13.0610	13	197103	197927	1.204	1.236	0.115	0.126	1.025	background	Protein of unknown function, DUF607, putative
LtrCDC216_13.0620	13	200158	201438	1.062	1.136	0.065	0.092	1.064	background	actyltransferase-like protein
LtrCDC216_13.0630	13	202956	203864	1.062	1.126	0.065	0.088	1.055	background	hypothetical protein, conserved
LtrCDC216_13.0640	13	204363	208388	1.293	1.249	0.144	0.13	0.968	background	hypothetical protein, conserved
LtrCDC216_13.0650	13	209413	211236	1.077	0.99	0.071	0.037	0.926	background	hypothetical protein, conserved
LtrCDC216_13.0660	13	213302	215416	1.216	1.153	0.119	0.098	0.952	background	palmitoyl acyltransferase 6, putative
LtrCDC216_13.0670	13	217383	218918	1.026	1.019	0.052	0.049	0.994	background	hypothetical protein, conserved
LtrCDC216_13.0680	13	219784	221508	1.26	1.272	0.134	0.137	1.009	background	mannose-specific lectin, putative
LtrCDC216_13.0690	13	223634	226777	1.157	1.16	0.099	0.1	1.002	background	Metallopeptidase family M24, putative
LtrCDC216_13.0700	13	229839	234146	1.084	1.088	0.073	0.075	1.003	background	PSP1 C-terminal conserved region, putative
LtrCDC216_13.0710	13	235432	236730	1.135	1.141	0.092	0.094	1.005	background	kinesin, putative
LtrCDC216_13.0720	13	237790	238841	0.995	0.977	0.039	0.032	0.984	background	Putative GTPase activating protein for Arf, putative
LtrCDC216_13.0730	13	239798	242335	1.112	1.068	0.084	0.067	0.964	background	oxidoreductase-like protein
LtrCDC216_13.0740	13	243258	246482	1.064	1.151	0.066	0.097	1.075	background	ubiquitin-like protein
LtrCDC216_13.0750	13	247792	248664	1.161	1.193	0.101	0.112	1.025	background	Calcium-activated chloride channel, putative
LtrCDC216_13.0760	13	249403	255594	1.167	1.183	0.103	0.108	1.013	background	hypothetical protein, conserved
LtrCDC216_13.0770	13	256468	258126	1.198	1.166	0.113	0.102	0.975	background	C2 domain containing protein, putative
LtrCDC216_13.0780	13	259441	261141	1.162	1.198	0.101	0.113	1.029	background	kinetoplastid-specific dual specificity phosphatase, putative
LtrCDC216_13.0790	13	261866	263947	1.195	1.233	0.112	0.125	1.029	background	CMGC/MAPK protein kinase, putative
LtrCDC216_13.0800	13	264699	265376	1.072	1.134	0.069	0.091	1.053	background	hypothetical protein, conserved
LtrCDC216_13.0810	13	267966	275942	1.196	1.14	0.113	0.093	0.957	background	hypothetical protein, conserved
LtrCDC216_13.0820	13	278551	279309	1.088	1.272	0.075	0.137	1.155	background	hypothetical protein, conserved
LtrCDC216_13.0830	13	280349	284059	1.228	1.213	0.123	0.118	0.989	background	Complex1_LYR-like, putative
LtrCDC216_13.0840	13	284901	288107	1.14	1.159	0.093	0.1	1.015	background	hypothetical protein, conserved
LtrCDC216_13.0850	13	290110	292887	1.576	1.638	0.224	0.24	1.037	background	hypothetical protein, unknown function
LtrCDC216_13.0860	13	294197	295231	1.184	1.209	0.109	0.117	1.019	background	hypothetical protein, conserved
LtrCDC216_13.0870	13	296601	298187	1.02	1.123	0.049	0.087	1.092	background	hypothetical protein, conserved
LtrCDC216_13.0880	13	302319	304415	1.065	1.074	0.066	0.07	1.008	background	mitochondrial processing peptidase alpha subunit, putative
LtrCDC216_13.0890	13	305384	306418	1.261	1.124	0.134	0.088	0.899	background	hypothetical protein, conserved
LtrCDC216_13.0900	13	307110	308969	1.131	1.139	0.09	0.093	1.006	background	hypothetical protein, conserved
LtrCDC216_13.0910	13	310582	313077	1.073	1.144	0.069	0.095	1.061	background	hypothetical protein, conserved
LtrCDC216_13.0920	13	314878	319449	1.1	1.124	0.079	0.088	1.02	background	hypothetical protein, conserved
LtrCDC216_13.0930	13	320275	321102	1.169	0.976	0.103	0.032	0.848	background	hypothetical protein, conserved
LtrCDC216_13.0940	13	321882	324038	1.157	1.143	0.099	0.094	0.989	background	glycosyltransferase family-like protein
LtrCDC216_13.0950	13	324889	326340	1.12	1.189	0.086	0.11	1.057	background	N(2), N(2)-dimethylguanosine tRNA methyltransferase, putative
LtrCDC216_13.0960	13	327191	328888	1.14	1.137	0.093	0.092	0.998	background	actin-like protein, putative
LtrCDC216_13.0970	13	329896	331836	1.174	1.25	0.105	0.13	1.06	background	katanin-like protein
LtrCDC216_13.0980	13	332811	337778	1.114	1.121	0.084	0.087	1.006	background	hypothetical protein, conserved
LtrCDC216_13.0990	13	338616	340088	1.305	1.489	0.148	0.201	1.131	background	AMP deaminase, putative
LtrCDC216_13.1000	13	341060	342448	1.157	1.098	0.099	0.078	0.953	background	hypothetical protein, conserved
LtrCDC216_13.1010	13	343317	344300	1.277	1.276	0.139	0.139	0.999	background	hypothetical protein, conserved
LtrCDC216_13.1020	13	345389	349300	1.136	1.176	0.092	0.106	1.032	background	hypothetical protein, conserved
LtrCDC216_13.1030	13	350294	351394	1.076	1.032	0.07	0.054	0.963	background	Cryptococcal mannosyltransferase 1, putative
LtrCDC216_13.1040	13	352320	357488	1.171	1.273	0.104	0.138	1.08	background	hypothetical protein, conserved
LtrCDC216_13.1050	13	360040	360759	1.019	1.132	0.049	0.091	1.101	background	subtilisin peptidase
LtrCDC216_13.1060	13	362615	363541	1.125	1.165	0.088	0.102	1.033	background	Dpy-30 motif containing protein, putative
LtrCDC216_13.1070	13	366515	373648	1.167	1.201	0.103	0.114	1.027	background	NADH-cytochrome b5 reductase, putative
LtrCDC216_13.1080	13	374229	379013	1.039	1.054	0.057	0.062	1.013	background	hypothetical protein, unknown function
LtrCDC216_13.1090	13	383248	384564	1.11	1.085	0.083	0.074	0.979	background	hypothetical protein, unknown function
LtrCDC216_13.1100	13	386516	390105	1.115	1.125	0.085	0.088	1.008	background	proteasome regulatory ATPase subunit 2, putative
LtrCDC216_13.1110	13	391385	392980	1.074	1.104	0.07	0.081	1.026	background	leucyl-tRNA synthetase, putative
LtrCDC216_13.1120	13	393980	394249	0.994	1.008	0.039	0.045	1.013	background	hypothetical protein, conserved
LtrCDC216_13.1130	13	395497	397275	1.136	1.196	0.092	0.113	1.049	background	DNA-directed RNA polymerase I subunit, putative
LtrCDC216_13.1140	13	398421	399632	1.116	1.131	0.085	0.09	1.012	background	Uncharacterised ACR, YagE family COG1723, putative
LtrCDC216_13.1150	13	400934	401896	0.987	1.093	0.036	0.077	1.098	background	Alpha/beta hydrolase family, putative
LtrCDC216_13.1160	13	402660	403268	1.121	1.211	0.087	0.118	1.074	background	hypothetical protein, conserved
LtrCDC216_13.1170	13	404063	405910	1.084	1.103	0.073	0.08	1.016	background	calmodulin, putative
LtrCDC216_13.1180	13	407224	407657	0.937	0.663	0.016	-0.117	0.736	background	hypothetical protein, conserved
LtrCDC216_13.1190	13	410233	412365	1.165	1.128	0.102	0.089	0.971	background	dynein light chain Tctex-type, putative
LtrCDC216_13.1200	13	414640	415197	1.071	1.161	0.069	0.101	1.077	background	adenylosuccinate synthetase, putative
LtrCDC216_13.1210	13	419847	421352	1.128	1.15	0.089	0.097	1.018	background	hypothetical protein, conserved
LtrCDC216_13.1220	13	422931	423752	1.139	1.339	0.093	0.158	1.161	background	nucleobase transporter
LtrCDC216_13.1230	13	425611	426432	1.137	1.232	0.092	0.125	1.077	background	40S ribosomal protein S4, putative
LtrCDC216_13.1240	13	428139	429773	1.024	1.088	0.051	0.075	1.057	background	40S ribosomal protein S4, putative
LtrCDC216_13.1250	13	430849	432187	0.977	1.039	0.032	0.057	1.058	background	Thiamin pyrophosphokinase, vitamin B1 binding domain containing protein, putative
LtrCDC216_13.1260	13	433720	434298	0.998	0.753	0.041	-0.069	0.777	background	hypothetical protein, unknown function
LtrCDC216_13.1270	13	439153	441732	1.187	1.104	0.11	0.081	0.936	background	hypothetical protein, unknown function
LtrCDC216_13.1280	13	444335	445318	0.969	1.004	0.029	0.043	1.033	background	DNA/RNA non-specific endonuclease-like protein
LtrCDC216_13.1290	13	446764	449853	1.018	1.051	0.048	0.061	1.03	background	XPA-interacting protein, putative
LtrCDC216_13.1300	13	451354	451944	1.065	1.034	0.066	0.055	0.973	background	hypothetical protein, conserved
LtrCDC216_13.1310	13	455170	456432	1.085	1.039	0.074	0.057	0.961	background	Complex 1 protein (LYR family), putative
LtrCDC216_13.1320	13	459621	461015	0.994	1.002	0.039	0.042	1.007	background	hypothetical protein, unknown function
LtrCDC216_13.1330	13	462983	464458	1.09	1.214	0.076	0.119	1.104	background	hypothetical protein, conserved
LtrCDC216_13.1340	13	465658	469824	1.122	1.133	0.087	0.091	1.009	background	hypothetical protein, conserved
LtrCDC216_13.1350	13	471477	474917	1.047	1.136	0.06	0.092	1.078	background	hypothetical protein, conserved
LtrCDC216_13.1360	13	476555	479068	1.023	1.033	0.05	0.054	1.009	background	AAA domain/Dpy-30 motif containing protein, putative
LtrCDC216_13.1370	13	481459	483552	1.038	0.957	0.056	0.024	0.929	background	hypothetical protein, conserved
LtrCDC216_13.1380	13	484577	486343	0.553	0.037	-0.185	-0.863	0.21	depleted	Sin-like protein conserved region, putative
LtrCDC216_13.1390	13	487532	488737	0.974	0.958	0.031	0.024	0.985	background	endomembrane protein, putative
LtrCDC216_13.1400	13	489201	491543	1.153	1.193	0.098	0.112	1.032	background	Beta-lactamase superfamily domain containing protein, putative
LtrCDC216_13.1410	13	495278	499507	1.031	1.058	0.053	0.064	1.024	background	hypothetical protein, conserved
LtrCDC216_13.1420	13	504800	505519	1.025	1.164	0.051	0.102	1.124	background	hypothetical protein, unknown function
LtrCDC216_13.1430	13	508554	510455	1.03	1.054	0.053	0.062	1.021	background	hypothetical protein, conserved
LtrCDC216_13.1440	13	511015	515769	1.089	1.085	0.075	0.074	0.997	background	Leucine Rich repeats (2 copies), putative
LtrCDC216_13.1450	13	516711	517361	0.927	0.887	0.012	-0.006	0.961	background	hypothetical protein, conserved
LtrCDC216_13.1460	13	518675	519379	1.055	1.179	0.063	0.107	1.107	background	EF hand-like protein
LtrCDC216_13.1470	13	520365	537275	1.114	1.15	0.084	0.097	1.03	background	programmed cell death 6 protein-like protein
LtrCDC216_13.1480	13	540534	541010	1	0.984	0.041	0.035	0.985	background	SPRY domain/HECT-domain (ubiquitin-transferase), putative
LtrCDC216_13.1490	13	541897	544224	1.051	1.137	0.061	0.092	1.075	background	Ran-binding protein 1, putative
LtrCDC216_13.1500	13	545633	548866	1.047	1.053	0.06	0.062	1.005	background	hypothetical protein, conserved
LtrCDC216_13.1510	13	554524	556608	1.035	1.018	0.055	0.048	0.985	background	PIN domain containing protein, putative
LtrCDC216_13.1520	13	559736	562573	1.001	1.042	0.042	0.058	1.037	background	kinetoplastid-specific phospho-protein phosphatase, putative
LtrCDC216_13.1530	13	565727	569020	1.019	0.952	0.049	0.022	0.94	background	ATPase family associated with various cellular activities (AAA), putative
LtrCDC216_13.1540	13	571159	572622	1.08	1.076	0.072	0.07	0.997	background	phospholipid-transporting ATPase 1-like protein
LtrCDC216_13.1550	13	574541	578071	1.123	1.151	0.087	0.097	1.023	background	hypothetical protein, unknown function
LtrCDC216_13.1560	13	579355	580452	1.157	1.108	0.099	0.082	0.961	background	hypothetical protein, conserved
LtrCDC216_13.1570	13	582769	584529	1.121	1.268	0.087	0.136	1.12	background	ras-like small GTPases, putative
LtrCDC216_13.1580	13	592602	593018	0.938	0.932	0.016	0.014	0.994	background	kinetoplastid-specific phospho-protein phosphatase, putative
LtrCDC216_13.1590	13	595796	598048	1.146	1.209	0.096	0.117	1.051	background	ubiquitin-conjugating enzyme, putative
LtrCDC216_13.1600	13	599546	603487	1.046	1.013	0.059	0.046	0.971	background	Spindle assembly abnormal 4
LtrCDC216_13.1610	13	606966	609152	0.941	1.028	0.017	0.052	1.084	background	hypothetical protein, conserved
LtrCDC216_13.1620	13	611146	612855	1.049	1.118	0.06	0.086	1.06	background	Kinesin-13 5, putative
LtrCDC216_13.1630	13	615033	619973	0.945	1.001	0.019	0.042	1.054	background	squalene monooxygenase-like protein
LtrCDC216_13.1640	13	621117	622934	1.057	1.046	0.063	0.059	0.99	background	mitochondrial DNA polymerase I protein D, putative
LtrCDC216_13.1650	13	624630	638624	1.019	1.003	0.049	0.043	0.986	background	mitogen-activated protein kinase, putative
LtrCDC216_13.1660	13	639718	641334	1.008	0.945	0.045	0.019	0.943	background	dynein heavy chain, putative
LtrCDC216_13.1670	13	641839	642159	1.063	0.885	0.066	-0.007	0.847	background	chaperonin TCP20, putative
LtrCDC216_13.1680	13	642886	643704	0.659	0.472	-0.12	-0.243	0.754	background	60S ribosomal protein L44, putative
LtrCDC216_13.1690	13	645551	647374	0.808	0.755	-0.042	-0.068	0.942	background	pyrroline-5-carboxylate reductase
LtrCDC216_13.1700	13	649061	650434	0.977	0.939	0.032	0.017	0.965	background	Protein Associated with Differentiation, putative
LtrCDC216_14.0010	14	3071	3994	1.057	0.942	0.063	0.018	0.901	background	hypothetical protein, unknown function
LtrCDC216_14.0020	14	4772	7591	0.97	0.656	0.029	-0.121	0.707	background	exosome complex exonuclease, putative
LtrCDC216_14.0030	14	8111	8923	1.038	0.909	0.056	0.004	0.887	background	phosphatidylinositol 3-kinase 2, putative
LtrCDC216_14.0040	14	9578	12874	1.025	0.914	0.051	0.006	0.901	background	hypothetical protein, conserved
LtrCDC216_14.0050	14	14310	16511	1.098	1.092	0.078	0.076	0.995	background	J Biosynthesis Protein 2
LtrCDC216_14.0060	14	17072	17647	0.926	0.949	0.011	0.021	1.022	background	hypothetical protein, conserved
LtrCDC216_14.0070	14	18340	19179	0.997	0.809	0.04	-0.041	0.829	background	hypothetical protein, conserved
LtrCDC216_14.0080	14	20157	20993	0.966	0.862	0.028	-0.017	0.902	background	DHHC palmitoyltransferase, putative
LtrCDC216_14.0090	14	21613	22770	1.019	1.179	0.049	0.107	1.143	background	hypothetical protein, conserved
LtrCDC216_14.0100	14	23968	27066	1.126	1.064	0.088	0.066	0.949	background	hypothetical protein, conserved
LtrCDC216_14.0110	14	28026	29597	1.197	1.196	0.113	0.113	0.999	background	hypothetical protein, conserved
LtrCDC216_14.0120	14	30393	31463	1.102	1.154	0.08	0.098	1.043	background	DnaJ domain containing protein, putative
LtrCDC216_14.0130	14	32354	33412	1.089	1.036	0.075	0.055	0.955	background	hypothetical protein, conserved
LtrCDC216_14.0140	14	35340	36917	1.154	1.144	0.098	0.095	0.992	background	inosine-guanine nucleoside hydrolase, putative
LtrCDC216_14.0150	14	37761	38306	1.08	1.261	0.072	0.134	1.153	background	histone acetyltransferase, putative
LtrCDC216_14.0160	14	39132	40187	1.097	0.99	0.078	0.037	0.911	background	60S ribosomal protein, putative
LtrCDC216_14.0170	14	43493	45550	1.125	1.197	0.088	0.113	1.059	background	hypothetical protein, conserved
LtrCDC216_14.0180	14	46644	48158	1.718	1.762	0.26	0.27	1.024	background	hypothetical protein, conserved
LtrCDC216_14.0190	14	49394	49993	1.031	1.124	0.053	0.088	1.082	background	carboxypeptidase, putative
LtrCDC216_14.0200	14	51605	52177	1.093	0.944	0.077	0.019	0.875	background	Thioredoxin-like, putative
LtrCDC216_14.0210	14	52581	53915	1.22	1.217	0.121	0.12	0.998	background	Bardet-Biedl syndrome 18 protein
LtrCDC216_14.0220	14	55440	57155	1.25	1.249	0.13	0.13	0.999	background	Domain of unknown function (DUF4201), putative
LtrCDC216_14.0230	14	61572	67103	1.127	1.147	0.089	0.096	1.016	background	PX domain containing protein, putative
LtrCDC216_14.0240	14	68060	68488	1.017	1.106	0.048	0.081	1.08	background	hypothetical protein, conserved
LtrCDC216_14.0250	14	69164	69682	1.226	1.196	0.123	0.113	0.977	background	HIT domain containing protein, putative
LtrCDC216_14.0260	14	71973	74141	1.18	1.155	0.107	0.099	0.98	background	hypothetical protein, conserved
LtrCDC216_14.0270	14	75306	76790	1.118	1.118	0.086	0.086	1	background	von Willebrand factor type A domain containing protein, putative
LtrCDC216_14.0280	14	77879	80773	1.139	1.247	0.093	0.129	1.087	background	hypothetical protein, conserved
LtrCDC216_14.0290	14	81795	82826	1.104	1.194	0.081	0.112	1.075	background	Nucleus and spindle associated protein 3, putative
LtrCDC216_14.0300	14	83609	84331	1.174	1.171	0.105	0.104	0.998	background	hypothetical protein, conserved
LtrCDC216_14.0310	14	85092	85949	1.061	1.147	0.065	0.096	1.074	background	hypothetical protein, conserved
LtrCDC216_14.0320	14	88724	91135	1.193	1.209	0.112	0.117	1.012	background	proteasome alpha 3 subunit, putative
LtrCDC216_14.0330	14	92563	94413	1.061	1.147	0.065	0.096	1.074	background	Polyamine transporter 1
LtrCDC216_14.0340	14	99176	102436	1.172	1.231	0.104	0.124	1.046	background	transmembrane amino acid transporter protein, putative
LtrCDC216_14.0350	14	104841	106871	1.188	1.185	0.11	0.109	0.998	background	inositol polyphosphate kinase-like protein, putative
LtrCDC216_14.0360	14	108685	111804	1.124	1.075	0.088	0.07	0.96	background	threonine synthase, putative
LtrCDC216_14.0370	14	113187	121952	1.083	1.107	0.073	0.082	1.02	background	hypothetical protein, conserved
LtrCDC216_14.0380	14	123258	125081	1.245	1.239	0.129	0.127	0.996	background	hypothetical protein, conserved
LtrCDC216_14.0390	14	127875	128777	1.071	0.641	0.069	-0.13	0.633	background	Plasma-membrane choline transporter, putative
LtrCDC216_14.0400	14	131323	132255	1.382	1.233	0.171	0.125	0.899	background	hypothetical protein, conserved
LtrCDC216_14.0405	14	135171	135746	1.033	1.12	0.054	0.086	1.077	background	hypothetical protein, conserved
LtrCDC216_14.0410	14	136385	139585	1.197	1.274	0.113	0.138	1.059	background	hypothetical protein, conserved
LtrCDC216_14.0420	14	140732	143185	1.067	1.036	0.067	0.055	0.973	background	Protein of unknown function (DUF1253), putative
LtrCDC216_14.0430	14	144127	145329	1.154	1.214	0.098	0.119	1.048	background	Iguana/Dzip1-like DAZ-interacting protein N-terminal, putative
LtrCDC216_14.0440	14	146050	147702	1.102	1.059	0.08	0.064	0.964	background	mRNA capping enzyme, beta chain, putative
LtrCDC216_14.0450	14	150379	151365	1.225	1.278	0.122	0.139	1.04	background	pyridine nucleotide-disulphide oxidoreductase, putative
LtrCDC216_14.0460	14	152095	153615	1.068	1.169	0.067	0.103	1.086	background	N-terminal conserved domain of Nudc./CS domain containing protein, putative
LtrCDC216_14.0470	14	156254	157510	1.123	1.13	0.087	0.09	1.006	background	cystathionine beta-lyase-like protein
LtrCDC216_14.0480	14	166987	167814	0.841	0.881	-0.026	-0.008	1.043	background	UDP-glucoronosyl and UDP-glucosyl transferase, putative
LtrCDC216_14.0490	14	172554	173384	1.349	1.406	0.161	0.178	1.039	background	hypothetical protein, unknown function
LtrCDC216_14.0500	14	178111	180144	1.122	1.205	0.087	0.116	1.068	background	Amastin surface glycoprotein, putative
LtrCDC216_14.0510	14	184088	185491	1.068	1.174	0.067	0.105	1.091	background	hypothetical protein, unknown function
LtrCDC216_14.0520	14	187379	187708	1.091	1.066	0.076	0.067	0.979	background	stearic acid desaturase, putative
LtrCDC216_14.0530	14	188479	189993	1.198	1.199	0.113	0.114	1.001	background	hypothetical protein, conserved
LtrCDC216_14.0540	14	191497	193248	1.138	1.151	0.093	0.097	1.011	background	Ion channel, putative
LtrCDC216_14.0550	14	196113	197201	1.161	1.097	0.101	0.078	0.949	background	ion transport protein-like protein
LtrCDC216_14.0560	14	201768	203153	1.308	1.373	0.149	0.168	1.046	background	hypothetical protein, unknown function
LtrCDC216_14.0570	14	206100	209639	1.23	1.214	0.124	0.119	0.988	background	hypothetical protein, unknown function
LtrCDC216_14.0580	14	210896	211276	1.116	1.332	0.085	0.156	1.178	background	WD domain, G-beta repeat, putative
LtrCDC216_14.0590	14	211859	216535	1.185	1.162	0.109	0.101	0.982	background	hypothetical protein, conserved
LtrCDC216_14.0600	14	217534	219060	1.225	1.198	0.122	0.113	0.98	background	hypothetical protein, conserved
LtrCDC216_14.0610	14	219733	221145	1.16	1.156	0.1	0.099	0.997	background	hypothetical protein, conserved
LtrCDC216_14.0620	14	221924	223360	1.139	1.064	0.093	0.066	0.939	background	hypothetical protein, conserved
LtrCDC216_14.0625	14	224673	225353	1.238	1.213	0.126	0.118	0.981	background	hypothetical protein, conserved
LtrCDC216_14.0630	14	228957	229874	1.106	1.122	0.081	0.087	1.013	background	LSD1 zinc finger, putative
LtrCDC216_14.0640	14	231875	232717	1.161	1.148	0.101	0.096	0.99	background	fatty acid elongase, putative
LtrCDC216_14.0650	14	235918	236775	1.066	0.978	0.067	0.033	0.925	background	fatty acid elongase, putative
LtrCDC216_14.0660	14	238373	239227	1.061	1.223	0.065	0.122	1.14	background	fatty acid elongase, putative
LtrCDC216_14.0665	14	240345	241988	0.943	0.921	0.018	0.009	0.979	background	fatty acid elongase, putative
LtrCDC216_14.0670	14	244332	245216	1.062	1.026	0.065	0.052	0.969	background	fatty acid elongase, putative
LtrCDC216_14.0680	14	250240	251139	2.218	3.15	0.365	0.512	1.402	background	fatty acid elongase, putative
LtrCDC216_14.0690	14	254654	255736	0.924	0.9	0.01	0	0.977	background	fatty acid elongase, putative
LtrCDC216_14.0700	14	260122	261099	1.229	1.121	0.124	0.087	0.919	background	fatty acid elongase, putative
LtrCDC216_14.0705	14	266794	267765	1.116	0.925	0.085	0.011	0.843	background	fatty acid elongase, putative
LtrCDC216_14.0710	14	272256	273383	1.198	1.181	0.113	0.108	0.987	background	fatty acid elongase, putative
LtrCDC216_14.0720	14	275534	276727	1.187	1.033	0.11	0.054	0.88	background	fatty acid elongase, putative
LtrCDC216_14.0730	14	279453	280655	1.152	1.109	0.098	0.082	0.966	background	fatty acid elongase, putative
LtrCDC216_14.0740	14	286543	287448	1.056	0.817	0.063	-0.038	0.793	background	fatty acid elongase, putative
LtrCDC216_14.0750	14	288660	294533	1.092	1.068	0.076	0.067	0.98	background	fatty acid elongase, putative
LtrCDC216_14.0760	14	295418	296668	1.085	1.091	0.074	0.076	1.005	background	hypothetical protein, conserved
LtrCDC216_14.0770	14	299260	300543	1.019	1.092	0.049	0.076	1.065	background	guanine nucleotide-binding protein-like protein
LtrCDC216_14.0780	14	301435	301995	1.136	1.302	0.092	0.147	1.134	background	hypothetical protein, unknown function
LtrCDC216_14.0790	14	302671	315168	1.178	1.205	0.107	0.116	1.021	background	ribosomal protein L21, putative
LtrCDC216_14.0800	14	317815	319104	1.073	1.139	0.069	0.093	1.056	background	ribosomal protein L21, putative
LtrCDC216_14.0810	14	321571	325518	1.124	1.086	0.088	0.074	0.969	background	hypothetical protein, conserved
LtrCDC216_14.0820	14	326790	328523	1.134	1.071	0.091	0.069	0.949	background	hypothetical protein, conserved
LtrCDC216_14.0830	14	329977	332949	1.092	1.081	0.076	0.072	0.991	background	kinesin, putative
LtrCDC216_14.0840	14	334967	338725	1.135	1.098	0.092	0.078	0.97	background	Domain of unknown function (DUF4201), putative
LtrCDC216_14.0850	14	341599	341946	1.892	1.84	0.299	0.288	0.974	background	CMGC/DYRK protein kinase, putative
LtrCDC216_14.0870	14	343656	346251	1.14	1.186	0.093	0.109	1.037	background	SNF2 family helicase-like protein, putative
LtrCDC216_14.0880	14	347516	350779	1.133	1.155	0.091	0.099	1.018	background	small myristoylated protein-3, putative
LtrCDC216_14.0890	14	351868	353853	1.058	1.187	0.064	0.11	1.111	background	hypothetical protein, conserved
LtrCDC216_14.0900	14	357200	362326	1.087	1.183	0.074	0.108	1.081	background	hypothetical protein, conserved
LtrCDC216_14.snoRNA0004	14	364855	364961	0.259	0	-0.445	-1	0.279	depleted	hypothetical protein, conserved
LtrCDC216_14.snoRNA0005	14	365151	365262	0.623	0.102	-0.141	-0.695	0.279	depleted	protein phosphatase 2C-like protein
LtrCDC216_14.0910	14	367392	369212	1.126	1.055	0.088	0.063	0.942	background	glutathione synthetase, putative
LtrCDC216_14.0920	14	370124	375430	1.091	1.132	0.076	0.091	1.034	background	mitochondrial DNA polymerase I protein C
LtrCDC216_14.0930	14	377768	380353	1.186	1.196	0.109	0.113	1.008	background	tc40 antigen-like
LtrCDC216_14.0940	14	383038	386466	1.078	1.074	0.071	0.07	0.997	background	hypothetical protein, conserved
LtrCDC216_14.0950	14	388233	388739	1.037	1.13	0.056	0.09	1.082	background	Ribosomal protein L16p/L10e, putative
LtrCDC216_14.0960	14	390070	393417	1.192	1.209	0.111	0.117	1.013	background	RNA editing 3' terminal uridylyl transferase 1
LtrCDC216_14.0970	14	395440	396465	1.19	1.402	0.111	0.177	1.164	background	hypothetical protein, conserved
LtrCDC216_14.0980	14	401742	404390	1.089	1.091	0.075	0.076	1.002	background	sodium/hydrogen exchanger, putative
LtrCDC216_14.0990	14	405655	406785	1.166	1.192	0.102	0.111	1.021	background	ADP/ATP mitochondrial carrier-like protein
LtrCDC216_14.1000	14	408925	410235	1.079	0.999	0.072	0.041	0.932	background	hypothetical protein, conserved
LtrCDC216_14.1010	14	410619	413789	1.184	1.187	0.109	0.11	1.002	background	hypothetical protein, conserved
LtrCDC216_14.1020	14	415156	416100	0.999	1.065	0.041	0.066	1.06	background	hypothetical protein, conserved
LtrCDC216_14.1030	14	416807	418324	1.084	1.124	0.073	0.088	1.034	background	hypothetical protein, conserved
LtrCDC216_14.1040	14	421254	421796	0.952	0.786	0.022	-0.053	0.842	background	Domain of unknown function (DUF202), putative
LtrCDC216_14.1045	14	422433	423056	0.782	0.385	-0.055	-0.314	0.55	background	hypothetical protein, conserved
LtrCDC216_14.1050	14	425205	426017	0.834	0.302	-0.03	-0.396	0.43	depleted	COQ9, putative
LtrCDC216_14.1060	14	428203	441009	1.15	1.14	0.097	0.093	0.992	background	dynein heavy chain, putative
LtrCDC216_14.1070	14	443959	447084	1.09	1.045	0.076	0.059	0.962	background	CMGC/DYRK protein kinase, putative
LtrCDC216_14.1080	14	449163	450590	0.983	1.075	0.035	0.07	1.085	background	hypothetical protein, conserved
LtrCDC216_14.1090	14	451537	452229	0.983	0.926	0.035	0.011	0.947	background	PQ loop repeat, putative
LtrCDC216_14.1095	14	456730	458166	1.094	1.042	0.077	0.058	0.956	background	hypothetical protein, unknown function
LtrCDC216_14.1100	14	460358	468655	1.095	1.226	0.077	0.123	1.11	background	kinesin K39, putative
LtrCDC216_14.1110	14	470573	474472	1.734	2.152	0.263	0.353	1.228	background	kinesin K39, putative
LtrCDC216_14.1120	14	477221	486358	1.445	1.531	0.189	0.212	1.056	background	kinesin K39, putative
LtrCDC216_14.1130	14	489029	491818	1.053	0.975	0.062	0.031	0.932	background	hypothetical protein, conserved
LtrCDC216_14.1140	14	494116	495663	1.184	1.16	0.109	0.1	0.981	background	hypothetical protein, conserved
LtrCDC216_14.1150	14	496953	498503	0.951	1.035	0.022	0.055	1.08	background	tub family protein-like protein
LtrCDC216_14.1155	14	500823	501863	1.177	1.17	0.106	0.104	0.995	background	hypothetical protein
LtrCDC216_14.1160	14	502845	504134	1.047	1.152	0.06	0.098	1.092	background	enolase
LtrCDC216_14.1170	14	506448	509045	1.051	1.174	0.061	0.105	1.107	background	ras-like small GTPases, putative
LtrCDC216_14.1180	14	510492	512594	1.028	1.115	0.052	0.085	1.077	background	poly(A) polymerase, putative
LtrCDC216_14.1190	14	513479	515161	1.129	1.201	0.09	0.114	1.059	background	Bifunctional NAD(P)H-hydrate repair enzyme
LtrCDC216_14.1200	14	515881	517479	1.083	1.156	0.073	0.099	1.062	background	phosphatidylserine synthase, putative
LtrCDC216_14.1210	14	518761	519546	1.202	1.14	0.115	0.093	0.952	background	NLI interacting factor-like phosphatase, putative
LtrCDC216_14.1220	14	520557	523364	1.143	1.239	0.094	0.127	1.077	background	hypothetical protein, conserved
LtrCDC216_14.1230	14	525463	527175	0.99	1.053	0.037	0.062	1.058	background	hypothetical protein, unknown function
LtrCDC216_14.1240	14	528535	529443	1.153	1.144	0.098	0.095	0.993	background	hypothetical protein, conserved
LtrCDC216_14.1250	14	530323	530940	1.139	1.075	0.093	0.07	0.948	background	hypothetical protein, unknown function
LtrCDC216_14.1260	14	532928	533536	1.011	1.149	0.046	0.097	1.124	background	hypothetical protein, unknown function
LtrCDC216_14.1270	14	534803	535261	1.199	1.261	0.114	0.134	1.048	background	ubiquitin/ribosomal protein S27a, putative
LtrCDC216_14.1280	14	536046	537782	1.077	1.099	0.071	0.079	1.019	background	NADP oxidoreductase coenzyme F420-dependent, putative
LtrCDC216_14.1290	14	538740	541145	1.153	1.204	0.098	0.115	1.041	background	hypothetical protein, conserved
LtrCDC216_14.1300	14	542751	545765	1.05	1.179	0.061	0.107	1.112	background	STE/STE11 serine/threonine-protein kinase, putative
LtrCDC216_14.1310	14	548839	549930	1.116	1.059	0.085	0.064	0.953	background	hypothetical protein, conserved
LtrCDC216_14.1320	14	551547	552944	1.028	1.056	0.052	0.063	1.025	background	serine hydroxymethyltranferase (SHMT-S)
LtrCDC216_14.1330	14	555542	557236	1.152	1.206	0.098	0.116	1.043	background	DnaJ domain containing protein, putative
LtrCDC216_14.1340	14	559415	560701	0.996	0.987	0.04	0.036	0.992	background	delta-4 fatty acid desaturase
LtrCDC216_14.1350	14	562073	563941	1.036	1.075	0.055	0.07	1.034	background	hypothetical protein, conserved
LtrCDC216_14.1355	14	565036	565857	1.091	1.15	0.076	0.097	1.05	background	pteridine transporter
LtrCDC216_14.1360	14	566673	568253	1.035	1.067	0.055	0.067	1.028	background	inositol-3-phosphate synthase
LtrCDC216_14.1370	14	569197	573314	0.961	0.976	0.026	0.032	1.014	background	tyrosyl-tRNA synthetase, putative
LtrCDC216_14.1380	14	574187	575425	1.137	1.102	0.092	0.08	0.972	background	tyrosyl-tRNA synthetase, putative
LtrCDC216_14.1390	14	576276	576941	0.973	0.975	0.031	0.031	1.002	background	hypothetical protein, unknown function
LtrCDC216_14.1395	14	577752	578198	1.143	1.085	0.094	0.074	0.953	background	emp24/gp25L/p24 family/GOLD, putative
LtrCDC216_14.1400	14	582178	586254	1.024	1.012	0.051	0.046	0.989	background	hypothetical protein, conserved
LtrCDC216_14.1410	14	589403	591070	1.027	1.018	0.052	0.048	0.992	background	phosphoglycan beta 1,3 galactosyltransferase, putative
LtrCDC216_14.1420	14	592774	594786	1.125	1.101	0.088	0.08	0.98	background	Serine/threonine-protein kinase NEK11, putative
LtrCDC216_14.1430	14	595596	600863	0.974	1.069	0.031	0.068	1.088	background	hypothetical protein, conserved
LtrCDC216_14.1440	14	602725	605601	0.906	0.963	0.003	0.027	1.057	background	hypothetical protein, conserved
LtrCDC216_14.1450	14	608047	610104	1.021	1.181	0.05	0.108	1.143	background	cytoskeleton associated protein, putative
LtrCDC216_14.1460	14	610835	611257	1.128	0.963	0.089	0.027	0.866	background	Vacuolar 14 Fab1-binding region/Vacuolar protein 14 C-terminal Fig4p binding, putative
LtrCDC216_14.1470	14	612671	614125	1.058	1.113	0.064	0.084	1.047	background	Mitochondrial pyruvate carrier 2
LtrCDC216_14.1480	14	614886	615821	1.073	1.059	0.069	0.064	0.988	background	hypothetical protein, conserved
LtrCDC216_14.1490	14	617185	619722	1.067	1.179	0.067	0.107	1.096	background	glutathione-S-transferase/glutaredoxin, putative
LtrCDC216_15.0010	15	1196	1498	0.984	0.94	0.035	0.017	0.959	background	synaptojanin (N-terminal domain), putative
LtrCDC216_15.0020	15	2004	3866	1.068	1.149	0.067	0.097	1.069	background	C/D snoRNA
LtrCDC216_15.0030	15	4707	5984	1.032	1.172	0.054	0.104	1.124	background	C/D snoRNA
LtrCDC216_15.0040	15	6841	7839	0.943	0.873	0.018	-0.012	0.933	background	histone H4
LtrCDC216_15.0050	15	10281	11180	0.84	0.804	-0.027	-0.044	0.962	background	hypothetical protein, conserved
LtrCDC216_15.0060	15	18011	21061	1.076	1.14	0.07	0.093	1.054	background	ATP diphosphohydrolase
LtrCDC216_15.0070	15	22258	23943	1.116	1.134	0.085	0.091	1.015	background	Possible lysine decarboxylase, putative
LtrCDC216_15.0080	15	24930	25895	0.986	1.095	0.036	0.077	1.1	background	cytochrome-b5 reductase, putative
LtrCDC216_15.0090	15	27722	29167	1.169	1.119	0.103	0.086	0.961	background	Eukaryotic translation initiation factor 4 gamma 1
LtrCDC216_15.0100	15	30602	32296	1.107	1.113	0.082	0.084	1.005	background	hypothetical protein, conserved
LtrCDC216_15.0110	15	33425	35818	0.972	1.061	0.03	0.065	1.083	background	hypothetical protein, conserved
LtrCDC216_15.0120	15	36915	37871	1.083	1.132	0.073	0.091	1.041	background	ATP-dependent protease ATPase subunit HslU1, putative
LtrCDC216_15.0130	15	41366	43702	1.031	1.087	0.053	0.074	1.05	background	Flavin-binding monooxygenase-like, putative
LtrCDC216_15.0140	15	51797	52444	1.065	1.112	0.066	0.084	1.04	background	hypothetical protein, conserved
LtrCDC216_15.0150	15	55456	56004	1.258	1.234	0.133	0.125	0.982	background	mitochondrial carrier protein, putative
LtrCDC216_15.0160	15	58110	60617	1.069	1.154	0.068	0.098	1.073	background	ATP-dependent RNA helicase, putative
LtrCDC216_15.0170	15	63471	64685	1.141	1.187	0.094	0.11	1.037	background	zinc finger (CCCH type) protein, putative
LtrCDC216_15.0180	15	66234	68477	1.109	1.123	0.082	0.087	1.012	background	hypothetical protein, unknown function
LtrCDC216_15.0185	15	72217	73977	1.084	1.072	0.073	0.069	0.99	background	zinc finger (CCCH type) protein, putative
[truncated: 7,400 more rows]

## Sheet: Table S4
Table S4: Total SNPs and INDELs in each sample
[truncated: 15 more rows]

[truncated: 2 more sheets: Table S5, Table S6]
